# Supplementary material for: Revealing defective interfaces in perovskite solar cells from highly sensitive sub-bandgap photocurrent spectroscopy using optical cavities
Source: Nat Commun. 2022 Jan 17;13:349. doi: 10.1038/s41467-021-27560-6 (PMC8764070; doi:10.1038/s41467-021-27560-6)
Supplement: Supplementary file 4 — Source Data [file 41467_2021_27560_MOESM4_ESM.xlsx]

## Sheet: Fig1a
Photon energy (eV)	Normalized EQE	Averaged |E^2|
4.13267	0.43395	0.07861
3.99935	0.26268	0.06374
3.87437	0.4546	0.04404
3.75697	0.68679	0.03376
3.64647	0.78347	0.02916
3.54229	0.81718	0.02762
3.44389	0.87064	0.02687
3.35081	0.86636	0.02705
3.26263	0.88624	0.02809
3.17897	0.89881	0.03024
3.0995	0.91881	0.03364
3.0239	0.94268	0.03752
2.9519	0.98679	0.041
2.88326	0.96171	0.0438
2.81773	0.96879	0.04576
2.75511	0.97544	0.0468
2.69522	0.97595	0.04707
2.63787	0.97501	0.04696
2.58292	0.97201	0.04683
2.5302	0.94773	0.04705
2.4796	0.97343	0.04782
2.43098	0.98302	0.04931
2.38423	0.98837	0.05164
2.33925	1	0.05489
2.29593	0.98224	0.05914
2.25418	0.98482	0.06446
2.21393	0.9668	0.07091
2.17509	0.99099	0.07862
2.13759	0.96847	0.08786
2.10136	0.97135	0.09901
2.06633	0.96942	0.11193
2.03246	0.98549	0.12645
1.99968	0.99687	0.14129
1.96794	0.9986	0.15475
1.93719	0.98718	0.16581
1.90738	0.96021	0.17478
1.87848	0.9251	0.18299
1.85045	0.89822	0.19216
1.82324	0.86948	0.2021
1.79681	0.85761	0.21268
1.77114	0.83672	0.22256
1.7462	0.83207	0.23028
1.72194	0.83196	0.23432
1.69836	0.84143	0.23346
1.67541	0.854	0.22659
1.65307	0.86244	0.21396
1.63132	0.86012	0.20422
1.61013	0.82816	0.30234
1.58949	0.71757	0.8369
1.56937	0.47558	0.87906
1.54975	0.20515	0.83763
1.53062	0.06168	0.77216
1.51195	0.01511	0.70322
1.49373	0.00365	0.64609
1.47595	0.000855247	0.59817
1.45859	0.000226032	0.56059
1.44163	7.16186e-05	0.53342
1.42506	1.14427e-05	0.51705
1.40886	3.31396e-06	0.50873
1.39303	1.09587e-06	0.50775
1.37756	4.38686e-07	0.51348
1.36242	2.31711e-07	0.52527
1.34761	1.65657e-07	0.54416
1.33312	1.43496e-07	0.56802
1.31894	1.43027e-07	0.59994
1.30505	1.48316e-07	0.63902
1.29146	1.55381e-07	0.68578
1.27814	1.6791e-07	0.74057
1.2651	1.82256e-07	0.80365
1.25232	1.97345e-07	0.87459
1.2398	2.10497e-07	0.9461
1.22752	2.19636e-07	1.02507
1.21549	2.14267e-07	1.08468
1.20369	2.03405e-07	1.14073
1.19212	1.83629e-07	1.16688
1.18076	1.58553e-07	1.1701
1.16962	1.33657e-07	1.13938
1.15869	1.13064e-07	1.08699
1.14796	9.23658e-08	1.01584
1.13743	7.78885e-08	0.93472
1.12709	6.73543e-08	0.85239
1.11694	5.76455e-08	0.77
1.10696	5.04536e-08	0.70379
1.09717	4.45662e-08	0.64106
1.08754	3.99748e-08	0.58432
1.07809	3.6649e-08	0.53243
1.06879	3.3837e-08	0.49155
1.05966	3.0999e-08	0.45534
1.05068	2.91865e-08	0.43889
1.04185	2.70186e-08	0.40413
1.03317	2.5907e-08	0.38188
1.02463	2.46099e-08	0.36829
1.01623	2.34386e-08	0.35627
1.00797	2.225e-08	0.34561
0.99984	2.16665e-08	0.33825
0.99184	2.18869e-08	0.33405
0.98397	2.1428e-08	0.3325
0.97622	2.1017e-08	0.32802
0.96859	2.17929e-08	0.33089
0.96109	2.12738e-08	0.33407
0.95369	2.18095e-08	0.3382
0.94641	2.20837e-08	0.34443
0.93924	2.21751e-08	0.35216
0.93218	2.19949e-08	0.36199
0.92522	2.30259e-08	0.37371
0.91837	2.43457e-08	0.38728
0.91162	2.49487e-08	0.40242
0.90496	2.43035e-08	0.41964
0.89841	2.75362e-08	0.43923
0.89194	2.81591e-08	0.46087
0.88557	2.96564e-08	0.48492
0.87929	3.22361e-08	0.51148
0.8731	3.41604e-08	0.54063
0.86699	3.55459e-08	0.57239
0.86097	3.90026e-08	0.60698
0.85503	4.28871e-08	0.64437
0.84918	4.5016e-08	0.6843
0.8434	4.90925e-08	0.72677
0.8377	5.2919e-08	0.77172
0.83208	5.77472e-08	0.81996
0.82653	5.98259e-08	0.86906
0.82106	6.48913e-08	0.91977
0.81566	6.68225e-08	0.9713
0.81033	6.73275e-08	1.02322
0.80506	6.69831e-08	1.07361
0.79987	6.32887e-08	1.12196
0.79474	5.89213e-08	1.17139
0.78968	5.40915e-08	1.214
0.78468	4.88707e-08	1.25202
0.77975	4.15487e-08	1.28455
0.77487	3.41589e-08	1.31075
0.77006	3.10301e-08	1.32994
0.76531	2.49547e-08	1.3418
0.76061	2.11767e-08	1.3462
0.75598	1.79561e-08	1.34327
0.75139	1.63719e-08	1.33341
0.74687	1.28562e-08	1.31719
0.7424	1.01786e-08	1.29535
0.73798	8.80812e-09	1.26871
0.73361	8.13055e-09	1.23817
0.72929	6.84071e-09	1.20456
0.72503	5.87433e-09	1.16872
0.72081	4.10081e-09	1.13139
0.71665	5.2061e-09	1.09325
0.71253	5.16895e-09	1.05488
0.70846	4.27121e-09	1.01675
0.70443	1.95835e-09	0.97926
0.70045	2.50097e-09	0.94271
0.69652	2.84274e-09	0.90733
0.69263	6.09947e-10	0.87329
0.68878	1.24854e-09	0.8407
0.68497	2.56276e-09	0.80964
0.68121	5.86239e-10	0.78015
0.67749	1.73682e-09	0.75222
0.6738	8.1975e-10	0.72585
0.67016	2.54285e-09	0.701
0.66656	1.72882e-09	0.67763
0.66299	1.66058e-09	0.65569
0.65947	8.27807e-10	0.63513
0.65598	1.29019e-09	0.61589
0.65253	1.26857e-09	0.59791
0.64911	4.92581e-10	0.58112
0.64573	1.49341e-09	0.56547
0.64238	2.84723e-09	0.55091
0.63907	1.68118e-09	0.53736
0.63579	1.49063e-09	0.52479
0.63255	2.1243e-09	0.51314
0.62934	1.49424e-09	0.50236
0.62616	5.55783e-10	0.49241
0.62302	3.40937e-09	0.48325

## Sheet: Fig1b
Photon energy (eV)	Normalized EQE	Averaged |E^2|
4.13267	0.18591	0.07859
3.99935	0.29689	0.06374
3.87437	0.506	0.04404
3.75697	0.74522	0.03376
3.64647	0.8311	0.02916
3.54229	0.85689	0.02762
3.44389	0.90626	0.02687
3.35081	0.88575	0.02705
3.26263	0.90018	0.02809
3.17897	0.90868	0.03024
3.0995	0.92138	0.03364
3.0239	0.93742	0.03752
2.9519	0.97563	0.041
2.88326	0.94388	0.0438
2.81773	0.95529	0.04576
2.75511	0.96624	0.04679
2.69522	0.96694	0.04706
2.63787	0.97341	0.04694
2.58292	0.97435	0.04682
2.5302	0.94889	0.04703
2.4796	0.97233	0.0478
2.43098	0.97915	0.04929
2.38423	0.97726	0.05161
2.33925	1	0.05486
2.29593	0.98381	0.0591
2.25418	0.97903	0.0644
2.21393	0.96586	0.07077
2.17509	0.98785	0.07824
2.13759	0.96194	0.08684
2.10136	0.95627	0.09668
2.06633	0.9493	0.10751
2.03246	0.93128	0.1194
1.99968	0.90629	0.13175
1.96794	0.88259	0.14363
1.93719	0.86014	0.15419
1.90738	0.84397	0.16305
1.87848	0.83056	0.17053
1.85045	0.81825	0.17743
1.82324	0.79827	0.18393
1.79681	0.79141	0.19009
1.77114	0.77241	0.19544
1.7462	0.74868	0.19925
1.72194	0.72552	0.20075
1.69836	0.70238	0.19929
1.67541	0.67712	0.19419
1.65307	0.65042	0.18525
1.63132	0.61543	0.17822
1.61013	0.54112	0.23982
1.58949	0.39306	0.44205
1.56937	0.20723	0.44273
1.54975	0.08022	0.42982
1.53062	0.02674	0.41476
1.51195	0.00801	0.40212
1.49373	0.00232	0.39026
1.47595	0.000619424	0.38267
1.45859	0.000170192	0.37784
1.44163	5.04125e-05	0.37634
1.42506	9.45428e-06	0.37832
1.40886	2.7039e-06	0.38259
1.39303	8.73251e-07	0.38882
1.37756	3.44122e-07	0.39656
1.36242	1.80723e-07	0.40517
1.34761	1.21915e-07	0.41445
1.33312	1.00723e-07	0.42293
1.31894	9.31882e-08	0.43092
1.30505	8.90342e-08	0.43727
1.29146	8.57636e-08	0.44143
1.27814	8.44069e-08	0.44259
1.2651	8.32901e-08	0.44113
1.25232	8.21931e-08	0.43665
1.2398	8.1654e-08	0.43246
1.22752	8.05566e-08	0.42299
1.21549	7.78745e-08	0.41761
1.20369	7.54164e-08	0.40811
1.19212	7.13124e-08	0.40096
1.18076	6.77851e-08	0.39305
1.16962	6.2993e-08	0.38755
1.15869	5.85372e-08	0.38209
1.14796	5.42139e-08	0.37787
1.13743	4.96505e-08	0.37585
1.12709	4.55036e-08	0.37499
1.11694	4.17444e-08	0.37502
1.10696	3.78174e-08	0.37638
1.09717	3.51885e-08	0.37832
1.08754	3.28196e-08	0.38114
1.07809	3.05307e-08	0.38513
1.06879	2.90607e-08	0.38875
1.05966	2.72754e-08	0.39267
1.05068	2.57168e-08	0.39215
1.04185	2.40902e-08	0.39701
1.03317	2.36349e-08	0.39824
1.02463	2.28006e-08	0.39654
1.01623	2.17538e-08	0.39352
1.00797	2.03623e-08	0.38865
0.99984	2.01684e-08	0.3818
0.99184	2.04996e-08	0.37353
0.98397	1.95555e-08	0.36443
0.97622	1.94677e-08	0.35132
0.96859	1.85625e-08	0.34122
0.96109	1.76096e-08	0.33003
0.95369	1.78443e-08	0.31825
0.94641	1.70396e-08	0.30738
0.93924	1.68486e-08	0.29695
0.93218	1.69385e-08	0.28788
0.92522	1.56866e-08	0.27998
0.91837	1.65793e-08	0.27313
0.91162	1.67378e-08	0.26709
0.90496	1.52139e-08	0.2622
0.89841	1.66377e-08	0.25874
0.89194	1.6239e-08	0.25602
0.88557	1.547e-08	0.2544
0.87929	1.39728e-08	0.25376
0.8731	1.50896e-08	0.25405
0.86699	1.39662e-08	0.25502
0.86097	1.33558e-08	0.25693
0.85503	1.41481e-08	0.25968
0.84918	1.32313e-08	0.26288
0.8434	1.19168e-08	0.2671
0.8377	1.25974e-08	0.27182
0.83208	1.06936e-08	0.27662
0.82653	1.11857e-08	0.2826
0.82106	1.06462e-08	0.28897
0.81566	1.07966e-08	0.29582
0.81033	1.04246e-08	0.3031
0.80506	9.7569e-09	0.31082
0.79987	9.87558e-09	0.31888
0.79474	8.62056e-09	0.32742
0.78968	7.84016e-09	0.3362
0.78468	8.79534e-09	0.34529
0.77975	8.09958e-09	0.35467
0.77487	7.86287e-09	0.36431
0.77006	7.26903e-09	0.37418
0.76531	7.89876e-09	0.38427
0.76061	7.25565e-09	0.39454
0.75598	5.25743e-09	0.40497
0.75139	6.72751e-09	0.41553
0.74687	5.76449e-09	0.42617
0.7424	7.04193e-09	0.43687
0.73798	6.4094e-09	0.44759
0.73361	5.89071e-09	0.45829
0.72929	6.57711e-09	0.46893
0.72503	3.92355e-09	0.47947
0.72081	5.56826e-09	0.48987
0.71665	6.11567e-09	0.50008
0.71253	5.49225e-09	0.51006
0.70846	5.29799e-09	0.51976
0.70443	5.70968e-09	0.52915
0.70045	4.86163e-09	0.53817
0.69652	5.4284e-09	0.54678
0.69263	4.88412e-09	0.55496
0.68878	3.66919e-09	0.56265
0.68497	4.11566e-09	0.56984
0.68121	4.12004e-09	0.57648
0.67749	5.21402e-09	0.58255
0.6738	2.53872e-09	0.58804
0.67016	3.12709e-09	0.59292
0.66656	3.52726e-09	0.59719
0.66299	3.34664e-09	0.60083
0.65947	1.20184e-09	0.60384
0.65598	7.97562e-10	0.60622
0.65253	2.31825e-09	0.60798
0.64911	1.50242e-09	0.60913
0.64573	1.30319e-09	0.60967
0.64238	2.79552e-09	0.60964
0.63907	3.03635e-09	0.60905
0.63579	1.52995e-09	0.60792
0.63255	1.56233e-09	0.60627
0.62934	9.12157e-10	0.60414
0.62616	1.40275e-09	0.60156
0.62302	2.87931e-09	0.59855

## Sheet: Fig2a
Photon energy (eV)	Normalized EQE Cell1	Normalized EQE Cell2	Normalized EQE Cell3	Normalized EQE Cell4
4.13267	0.18166	0.18538	0.18591	0.18526
3.99935	0.28734	0.29526	0.29689	0.29181
3.87437	0.48743	0.49844	0.506	0.49617
3.75697	0.72674	0.74401	0.74522	0.73414
3.64647	0.8147	0.82676	0.8311	0.83013
3.54229	0.8407	0.84747	0.85689	0.85799
3.44389	0.88939	0.89455	0.90626	0.90849
3.35081	0.87974	0.88157	0.88575	0.89326
3.26263	0.89132	0.89659	0.90018	0.90433
3.17897	0.89768	0.90561	0.90868	0.9149
3.0995	0.92099	0.92649	0.92138	0.93473
3.0239	0.93795	0.94145	0.93742	0.95318
2.9519	0.97615	0.97924	0.97563	0.99482
2.88326	0.94408	0.94692	0.94388	0.96515
2.81773	0.95433	0.95618	0.95529	0.97129
2.75511	0.96651	0.96277	0.96624	0.97152
2.69522	0.96699	0.96636	0.96694	0.9695
2.63787	0.97116	0.97019	0.97341	0.97108
2.58292	0.96824	0.97057	0.97435	0.96889
2.5302	0.94752	0.94539	0.94889	0.9428
2.4796	0.96654	0.96858	0.97233	0.96606
2.43098	0.97716	0.97542	0.97915	0.97763
2.38423	0.97975	0.97691	0.97726	0.97756
2.33925	1	1	1	1
2.29593	0.98448	0.97891	0.98381	0.98483
2.25418	0.98141	0.97831	0.97903	0.98086
2.21393	0.971	0.96728	0.96586	0.97218
2.17509	0.99055	0.98504	0.98785	0.99426
2.13759	0.96573	0.96184	0.96194	0.97065
2.10136	0.96164	0.95905	0.95627	0.96508
2.06633	0.95669	0.94964	0.9493	0.95378
2.03246	0.94231	0.92905	0.93128	0.93241
1.99968	0.92028	0.90892	0.90629	0.91028
1.96794	0.90055	0.88658	0.88259	0.88955
1.93719	0.87791	0.86597	0.86014	0.87361
1.90738	0.86034	0.84867	0.84397	0.85983
1.87848	0.84841	0.83877	0.83056	0.85004
1.85045	0.83829	0.82506	0.81825	0.83803
1.82324	0.82014	0.7998	0.79827	0.80882
1.79681	0.81364	0.79152	0.79141	0.80143
1.77114	0.79735	0.77213	0.77241	0.78019
1.7462	0.7805	0.75068	0.74868	0.7556
1.72194	0.75835	0.72764	0.72552	0.73294
1.69836	0.73685	0.70511	0.70238	0.70835
1.67541	0.7143	0.68305	0.67712	0.68711
1.65307	0.69069	0.66364	0.65042	0.66637
1.63132	0.65814	0.6338	0.61543	0.63567
1.61013	0.58748	0.56765	0.54112	0.56632
1.58949	0.4324	0.42298	0.39306	0.42007
1.56937	0.2295	0.22861	0.20723	0.22553
1.54975	0.08828	0.09021	0.08022	0.08826
1.53062	0.02884	0.02986	0.02674	0.02899
1.51195	0.00843	0.00882	0.00801	0.00841
1.49373	0.00243	0.00252	0.00232	0.00239
1.47595	0.000652155	0.000666358	0.000619424	0.000628206
1.45859	0.00018194	0.000183632	0.000170192	0.000172761
1.44163	5.50642e-05	5.41712e-05	5.04125e-05	5.15365e-05
1.42506	1.01068e-05	9.98999e-06	9.45428e-06	9.42612e-06
1.40886	2.88075e-06	2.84199e-06	2.7039e-06	2.69838e-06
1.39303	8.35135e-07	9.05064e-07	8.73251e-07	8.59855e-07
1.37756	3.63481e-07	3.46766e-07	3.44122e-07	3.28611e-07
1.36242	1.85401e-07	1.75813e-07	1.80723e-07	1.64992e-07
1.34761	1.24365e-07	1.16482e-07	1.21915e-07	1.08441e-07
1.33312	1.0015e-07	9.54949e-08	1.00723e-07	9.02286e-08
1.31894	9.27632e-08	8.90267e-08	9.31882e-08	8.51374e-08
1.30505	8.62497e-08	8.47787e-08	8.90342e-08	8.2637e-08
1.29146	8.19067e-08	8.15648e-08	8.57636e-08	8.03565e-08
1.27814	7.97238e-08	8.06539e-08	8.44069e-08	8.04366e-08
1.2651	7.67823e-08	8.02915e-08	8.32901e-08	8.04548e-08
1.25232	7.6067e-08	7.99954e-08	8.21931e-08	8.09623e-08
1.2398	7.40823e-08	7.81796e-08	8.1654e-08	7.97907e-08
1.22752	7.30637e-08	7.78415e-08	8.05566e-08	7.9781e-08
1.21549	7.03896e-08	7.41306e-08	7.78745e-08	7.63112e-08
1.20369	6.85041e-08	7.14313e-08	7.54164e-08	7.35506e-08
1.19212	6.48722e-08	6.80718e-08	7.13124e-08	6.96697e-08
1.18076	6.16042e-08	6.33433e-08	6.77851e-08	6.58259e-08
1.16962	5.80752e-08	5.86715e-08	6.2993e-08	6.08186e-08
1.15869	5.36063e-08	5.439e-08	5.85372e-08	5.64415e-08
1.14796	5.00986e-08	4.99757e-08	5.42139e-08	5.20501e-08
1.13743	4.53551e-08	4.59622e-08	4.96505e-08	4.74902e-08
1.12709	4.14391e-08	4.17834e-08	4.55036e-08	4.42311e-08
1.11694	3.83729e-08	3.79944e-08	4.17444e-08	4.07003e-08
1.10696	3.43782e-08	3.40618e-08	3.78174e-08	3.67856e-08
1.09717	3.27533e-08	3.26937e-08	3.51885e-08	3.46189e-08
1.08754	2.96238e-08	3.06413e-08	3.28196e-08	3.28762e-08
1.07809	2.78353e-08	2.79757e-08	3.05307e-08	3.00463e-08
1.06879	2.61908e-08	2.67103e-08	2.90607e-08	2.88825e-08
1.05966	2.38735e-08	2.50201e-08	2.72754e-08	2.72826e-08
1.05068	2.20168e-08	2.34393e-08	2.57168e-08	2.59183e-08
1.04185	2.17523e-08	2.30869e-08	2.40902e-08	2.60774e-08
1.03317	2.08723e-08	2.24911e-08	2.36349e-08	2.46366e-08
1.02463	2.02192e-08	2.10156e-08	2.28006e-08	2.40394e-08
1.01623	1.91091e-08	2.0566e-08	2.17538e-08	2.27172e-08
1.00797	1.78958e-08	1.92754e-08	2.03623e-08	2.18183e-08
0.99984	1.74818e-08	1.90475e-08	2.01684e-08	2.13768e-08
0.99184	1.7362e-08	1.86927e-08	2.04996e-08	2.11814e-08
0.98397	1.70407e-08	1.83975e-08	1.95555e-08	2.02139e-08
0.97622	1.69239e-08	1.7069e-08	1.94677e-08	1.98455e-08
0.96859	1.53594e-08	1.69391e-08	1.85625e-08	1.93426e-08
0.96109	1.54838e-08	1.58114e-08	1.76096e-08	1.85152e-08
0.95369	1.53742e-08	1.61524e-08	1.78443e-08	1.90634e-08
0.94641	1.47948e-08	1.61997e-08	1.70396e-08	1.85574e-08
0.93924	1.47358e-08	1.5238e-08	1.68486e-08	1.87118e-08
0.93218	1.44029e-08	1.55654e-08	1.69385e-08	1.83549e-08
0.92522	1.40538e-08	1.50882e-08	1.56866e-08	1.74568e-08
0.91837	1.51156e-08	1.50782e-08	1.65793e-08	1.77614e-08
0.91162	1.43716e-08	1.52548e-08	1.67378e-08	1.75972e-08
0.90496	1.3313e-08	1.38377e-08	1.52139e-08	1.67435e-08
0.89841	1.39708e-08	1.46795e-08	1.66377e-08	1.72382e-08
0.89194	1.32589e-08	1.4931e-08	1.6239e-08	1.7873e-08
0.88557	1.33125e-08	1.52332e-08	1.547e-08	1.73339e-08
0.87929	1.28948e-08	1.34424e-08	1.39728e-08	1.61261e-08
0.8731	1.30695e-08	1.33697e-08	1.50896e-08	1.56629e-08
0.86699	1.28418e-08	1.34285e-08	1.39662e-08	1.49738e-08
0.86097	1.24259e-08	1.24396e-08	1.33558e-08	1.50948e-08
0.85503	1.08338e-08	1.1882e-08	1.41481e-08	1.47821e-08
0.84918	1.01762e-08	1.14542e-08	1.32313e-08	1.28478e-08
0.8434	1.07452e-08	1.16091e-08	1.19168e-08	1.33778e-08
0.8377	1.07703e-08	1.06451e-08	1.25974e-08	1.35081e-08
0.83208	1.07603e-08	1.08602e-08	1.06936e-08	1.2373e-08
0.82653	1.01214e-08	1.04119e-08	1.11857e-08	1.27234e-08
0.82106	8.79084e-09	1.1323e-08	1.06462e-08	1.14004e-08
0.81566	9.10466e-09	1.13896e-08	1.07966e-08	1.16808e-08
0.81033	8.4014e-09	9.45822e-09	1.04246e-08	1.16504e-08
0.80506	8.31786e-09	1.05618e-08	9.7569e-09	1.07353e-08
0.79987	7.74455e-09	9.80852e-09	9.87558e-09	1.02376e-08
0.79474	8.73308e-09	9.30033e-09	8.62056e-09	9.69872e-09
0.78968	5.83401e-09	9.46783e-09	7.84016e-09	1.07756e-08
0.78468	7.28858e-09	9.08783e-09	8.79534e-09	9.65471e-09
0.77975	7.92315e-09	8.77415e-09	8.09958e-09	8.98012e-09
0.77487	5.67521e-09	7.50341e-09	7.86287e-09	8.99684e-09
0.77006	6.03952e-09	7.57157e-09	7.26903e-09	9.27047e-09
0.76531	6.12396e-09	7.23383e-09	7.89876e-09	8.40257e-09
0.76061	5.96239e-09	7.21904e-09	7.25565e-09	8.13942e-09
0.75598	6.75736e-09	7.19099e-09	5.25743e-09	8.3105e-09
0.75139	5.73341e-09	7.66812e-09	6.72751e-09	7.53421e-09
0.74687	5.93772e-09	5.97058e-09	5.76449e-09	7.0756e-09
0.7424	5.08813e-09	6.8065e-09	7.04193e-09	7.62348e-09
0.73798	5.06489e-09	6.36331e-09	6.4094e-09	6.57983e-09
0.73361	4.84291e-09	7.52005e-09	5.89071e-09	7.04374e-09
0.72929	5.79438e-09	5.90992e-09	6.57711e-09	6.61133e-09
0.72503	5.42587e-09	6.81683e-09	3.92355e-09	7.01282e-09
0.72081	5.89214e-09	5.8716e-09	5.56826e-09	6.11939e-09
0.71665	4.89634e-09	5.47703e-09	6.11567e-09	7.2499e-09
0.71253	4.68892e-09	5.0623e-09	5.49225e-09	5.5621e-09
0.70846	4.2417e-09	5.2382e-09	5.29799e-09	6.41007e-09
0.70443	3.53799e-09	5.34009e-09	5.70968e-09	5.109e-09
0.70045	3.67547e-09	4.71913e-09	4.86163e-09	6.56062e-09
0.69652	5.69409e-09	3.92354e-09	5.4284e-09	4.17954e-09
0.69263	5.64039e-09	3.91919e-09	4.88412e-09	4.88861e-09
0.68878	3.65385e-09	5.93873e-09	3.66919e-09	2.86787e-09
0.68497	6.64009e-09	5.3322e-09	4.11566e-09	7.3939e-09
0.68121	3.37685e-09	5.74969e-09	4.12004e-09	4.3675e-09
0.67749	1.80262e-09	4.29597e-09	5.21402e-09	4.44461e-09
0.6738	6.16875e-09	3.32997e-09	2.53872e-09	3.20767e-09
0.67016	2.48939e-09	3.03858e-09	3.12709e-09	5.91887e-09
0.66656	5.99031e-10	3.73454e-09	3.52726e-09	5.33095e-09
0.66299	4.04954e-09	4.09111e-09	3.34664e-09	3.4893e-09
0.65947	1.42875e-09	3.21467e-09	1.20184e-09	3.44436e-09
0.65598	3.75873e-09	2.39997e-09	7.97562e-10	3.58211e-10
0.65253	4.72449e-09	1.90252e-09	2.31825e-09	2.65033e-09
0.64911	2.73382e-09	9.68786e-10	1.50242e-09	2.42374e-09
0.64573	6.63958e-10	1.30715e-09	1.30319e-09	2.89864e-09
0.64238	1.75297e-09	9.70625e-10	2.79552e-09	2.70428e-09
0.63907	1.76799e-09	1.19648e-09	3.03635e-09	3.72938e-09
0.63579	1.7817e-09	1.97306e-09	1.52995e-09	2.69251e-09
0.63255	6.82277e-10	1.79096e-09	1.56233e-09	3.3223e-09
0.62934	6.971e-10	3.08789e-09	9.12157e-10	2.10692e-09
0.62616	1.54848e-09	1.05526e-09	1.40275e-09	3.90013e-09
0.62302	6.1124e-10	2.28639e-09	2.87931e-09	1.53952e-09

## Sheet: Fig2b
Photon energy (eV)	Normalized EQE Cell1 - 100 nm	Normalized EQE Cell2 - 150 nm	Normalized EQE Cell3 - 200 nm	Normalized EQE Cell4 - 300 nm
4.13267	0.20685	0.21117	0.54504	0.19259
3.99935	0.30371	0.31308	0.31025	0.27126
3.87437	0.50745	0.5107	0.51267	0.45851
3.75697	0.73888	0.74365	0.74235	0.67941
3.64647	0.82293	0.82378	0.82472	0.76906
3.54229	0.83612	0.84429	0.84235	0.79736
3.44389	0.87854	0.88911	0.88375	0.84901
3.35081	0.86212	0.87618	0.86943	0.85276
3.26263	0.87049	0.88516	0.87585	0.86446
3.17897	0.87891	0.89241	0.88047	0.88333
3.0995	0.89306	0.91235	0.89445	0.91091
3.0239	0.90813	0.92751	0.91075	0.92355
2.9519	0.94864	0.9626	0.95023	0.96909
2.88326	0.91859	0.93321	0.916	0.95726
2.81773	0.92868	0.94437	0.93073	0.96498
2.75511	0.9395	0.95398	0.95051	0.96636
2.69522	0.94475	0.95492	0.95063	0.96858
2.63787	0.95076	0.95897	0.95598	0.96691
2.58292	0.95409	0.96399	0.95385	0.96361
2.5302	0.93192	0.94018	0.93449	0.94205
2.4796	0.95418	0.96066	0.95459	0.96694
2.43098	0.96178	0.9701	0.96526	0.97607
2.38423	0.96563	0.9719	0.96754	0.98053
2.33925	0.99049	0.99816	0.98653	0.99192
2.29593	0.97327	0.98645	0.97057	0.97054
2.25418	0.97527	0.98642	0.97392	0.97149
2.21393	0.96806	0.97429	0.97432	0.95939
2.17509	0.99414	0.99328	1	0.99582
2.13759	0.98219	0.97699	0.97252	0.99384
2.10136	0.99381	0.98784	0.96458	0.99745
2.06633	1	1	0.96699	0.97982
2.03246	0.98677	0.99624	0.97475	0.9705
1.99968	0.96716	0.981	0.98683	0.96047
1.96794	0.948	0.95746	0.986	0.96311
1.93719	0.93425	0.93462	0.96322	0.97607
1.90738	0.93455	0.92275	0.93082	0.99364
1.87848	0.94804	0.92452	0.90246	1
1.85045	0.9637	0.93329	0.8874	0.99187
1.82324	0.9633	0.93422	0.87587	0.95526
1.79681	0.97747	0.96076	0.89882	0.91658
1.77114	0.96651	0.96849	0.91613	0.87192
1.7462	0.93738	0.96279	0.93639	0.86011
1.72194	0.89556	0.94061	0.95053	0.86573
1.69836	0.85025	0.90717	0.95112	0.89454
1.67541	0.81104	0.86222	0.93626	0.92501
1.65307	0.78289	0.82038	0.90435	0.9504
1.63132	0.75195	0.77141	0.85552	0.95851
1.61013	0.69695	0.69344	0.76718	0.93468
1.58949	0.5662	0.53228	0.57564	0.80671
1.56937	0.36665	0.30982	0.30069	0.47856
1.54975	0.1854	0.13958	0.11458	0.16861
1.53062	0.07634	0.05507	0.03954	0.04602
1.51195	0.02511	0.01972	0.01322	0.0122
1.49373	0.00695	0.00659	0.00449	0.00351
1.47595	0.00163	0.00183	0.00143	0.001
1.45859	0.000395118	0.000458994	0.000466787	0.000311461
1.44163	0.000107346	0.0001123	0.000148506	0.000108232
1.42506	2.03838e-05	2.01768e-05	3.40418e-05	2.57869e-05
1.40886	5.16325e-06	4.89245e-06	7.84554e-06	8.27253e-06
1.39303	1.62091e-06	1.49593e-06	2.08233e-06	3.13013e-06
1.37756	6.24935e-07	5.61681e-07	6.61722e-07	1.22182e-06
1.36242	3.33445e-07	2.81402e-07	2.87958e-07	4.75847e-07
1.34761	2.35905e-07	1.85861e-07	1.67204e-07	1.99434e-07
1.33312	2.07261e-07	1.57188e-07	1.30034e-07	9.86113e-08
1.31894	2.05956e-07	1.52704e-07	1.15794e-07	6.45692e-08
1.30505	2.0993e-07	1.56374e-07	1.0999e-07	5.39268e-08
1.29146	2.16188e-07	1.63246e-07	1.09525e-07	5.22664e-08
1.27814	2.29361e-07	1.76964e-07	1.15641e-07	5.38017e-08
1.2651	2.41287e-07	1.94141e-07	1.24358e-07	5.68846e-08
1.25232	2.49089e-07	2.13601e-07	1.38588e-07	6.07826e-08
1.2398	2.44578e-07	2.3294e-07	1.5531e-07	6.66702e-08
1.22752	2.26461e-07	2.4779e-07	1.78199e-07	7.63509e-08
1.21549	1.90474e-07	2.46819e-07	1.97878e-07	8.73961e-08
1.20369	1.552e-07	2.34104e-07	2.19638e-07	1.0425e-07
1.19212	1.20952e-07	2.06039e-07	2.36062e-07	1.26223e-07
1.18076	9.41862e-08	1.69342e-07	2.38268e-07	1.53888e-07
1.16962	7.53453e-08	1.34675e-07	2.20708e-07	1.8559e-07
1.15869	6.27383e-08	1.08222e-07	1.92643e-07	2.17893e-07
1.14796	5.51794e-08	8.67744e-08	1.58931e-07	2.36351e-07
1.13743	4.9927e-08	7.04912e-08	1.26466e-07	2.33797e-07
1.12709	4.66745e-08	5.86345e-08	1.01811e-07	2.10827e-07
1.11694	4.49662e-08	4.90762e-08	8.25067e-08	1.76978e-07
1.10696	4.12652e-08	4.35889e-08	6.77977e-08	1.43098e-07
1.09717	3.88486e-08	4.00734e-08	5.84198e-08	1.17593e-07
1.08754	3.38625e-08	3.68267e-08	5.02611e-08	9.65278e-08
1.07809	2.9858e-08	3.50377e-08	4.41678e-08	8.09254e-08
1.06879	2.69045e-08	3.37215e-08	3.96788e-08	6.95725e-08
1.05966	2.28914e-08	3.23159e-08	3.5952e-08	5.95444e-08
1.05068	2.06468e-08	3.02055e-08	3.40347e-08	5.28644e-08
1.04185	1.76578e-08	2.90052e-08	3.24632e-08	4.67886e-08
1.03317	1.57027e-08	2.62032e-08	3.16876e-08	4.2193e-08
1.02463	1.44465e-08	2.38074e-08	3.05318e-08	3.90382e-08
1.01623	1.31121e-08	2.01462e-08	2.97475e-08	3.55101e-08
1.00797	1.20114e-08	1.83422e-08	2.81627e-08	3.30617e-08
0.99984	1.08998e-08	1.70402e-08	2.70577e-08	3.22545e-08
0.99184	9.92034e-09	1.53216e-08	2.50256e-08	2.98411e-08
0.98397	1.03484e-08	1.44433e-08	2.3506e-08	2.96972e-08
0.97622	1.00789e-08	1.28077e-08	2.23947e-08	2.93304e-08
0.96859	8.62208e-09	1.19513e-08	2.14557e-08	2.81719e-08
0.96109	8.99949e-09	1.07035e-08	2.11364e-08	2.88614e-08
0.95369	1.0385e-08	1.01229e-08	1.96034e-08	2.95469e-08
0.94641	1.11695e-08	9.16983e-09	1.92962e-08	2.84844e-08
0.93924	1.08705e-08	8.03543e-09	1.94972e-08	2.98431e-08
0.93218	1.02081e-08	7.93669e-09	1.8275e-08	2.96157e-08
0.92522	1.09671e-08	7.04489e-09	1.86734e-08	3.09019e-08
0.91837	1.00733e-08	6.53286e-09	1.77555e-08	3.17657e-08
0.91162	1.12696e-08	6.81701e-09	1.72952e-08	3.35448e-08
0.90496	1.12905e-08	6.79233e-09	1.55256e-08	3.33967e-08
0.89841	1.13519e-08	6.37147e-09	1.27635e-08	3.5231e-08
0.89194	9.76678e-09	8.3993e-09	1.14015e-08	3.62251e-08
0.88557	1.16146e-08	8.67115e-09	9.43992e-09	3.43889e-08
0.87929	1.15885e-08	7.87347e-09	7.48555e-09	3.45792e-08
0.8731	1.1421e-08	7.50879e-09	5.90433e-09	3.24466e-08
0.86699	1.19598e-08	8.19115e-09	4.44611e-09	2.81504e-08
0.86097	1.1579e-08	8.68554e-09	4.83875e-09	2.40239e-08
0.85503	1.17713e-08	8.63953e-09	4.87866e-09	1.87389e-08
0.84918	1.20449e-08	9.07948e-09	4.35585e-09	1.45709e-08
0.8434	1.07985e-08	8.03172e-09	4.74855e-09	9.86198e-09
0.8377	1.17773e-08	9.038e-09	4.851e-09	7.78922e-09
0.83208	1.18658e-08	8.1826e-09	4.20503e-09	7.84175e-09
0.82653	1.18464e-08	9.77094e-09	5.74336e-09	5.31577e-09
0.82106	1.2952e-08	8.05702e-09	6.04142e-09	4.08417e-09
0.81566	1.26564e-08	8.00848e-09	4.66641e-09	5.0699e-09
0.81033	1.40075e-08	9.62826e-09	5.82216e-09	3.14585e-09
0.80506	1.37074e-08	9.34472e-09	5.81843e-09	3.28691e-09
0.79987	1.39123e-08	9.49134e-09	6.81322e-09	2.62373e-09
0.79474	1.38111e-08	9.71918e-09	5.1537e-09	2.71951e-09
0.78968	1.5672e-08	1.06235e-08	5.7142e-09	2.19313e-09
0.78468	1.67251e-08	1.08613e-08	6.15753e-09	5.54962e-09
0.77975	1.47963e-08	1.08503e-08	6.39095e-09	2.82847e-09
0.77487	1.58888e-08	9.60495e-09	5.87412e-09	2.66698e-09
0.77006	1.79668e-08	1.04427e-08	5.9674e-09	1.50659e-09
0.76531	1.82443e-08	1.0958e-08	6.54105e-09	1.99896e-09
0.76061	1.68462e-08	1.06954e-08	7.21238e-09	3.21111e-09
0.75598	1.85824e-08	1.08333e-08	7.33336e-09	1.55021e-09
0.75139	1.97774e-08	1.175e-08	6.96912e-09	1.95477e-09
0.74687	2.11961e-08	1.32941e-08	6.38255e-09	2.62745e-09
0.7424	2.06688e-08	1.33474e-08	6.64105e-09	3.83851e-09
0.73798	2.1553e-08	1.21827e-08	6.93981e-09	1.43088e-09
0.73361	2.0511e-08	1.48161e-08	7.51978e-09	2.92831e-09
0.72929	2.32469e-08	1.42929e-08	1.04647e-08	3.27093e-09
0.72503	2.39896e-08	1.43964e-08	9.92669e-09	2.57872e-09
0.72081	2.24245e-08	1.57738e-08	8.84679e-09	3.47832e-09
0.71665	2.23084e-08	1.66347e-08	8.52626e-09	4.26762e-09
0.71253	2.29324e-08	1.6786e-08	1.01646e-08	6.04806e-09
0.70846	2.38913e-08	1.73969e-08	1.04638e-08	5.41211e-09
0.70443	2.30866e-08	1.82505e-08	1.14034e-08	6.2802e-09
0.70045	2.11242e-08	1.80522e-08	1.05129e-08	5.90303e-09
0.69652	2.36808e-08	1.76166e-08	1.33255e-08	6.16144e-09
0.69263	2.42728e-08	1.55372e-08	1.29429e-08	6.68212e-09
0.68878	2.11359e-08	1.71818e-08	1.36457e-08	6.83902e-09
0.68497	1.98365e-08	1.50141e-08	1.26879e-08	4.65108e-09
0.68121	1.87411e-08	1.58476e-08	1.18574e-08	6.80926e-09
0.67749	1.65622e-08	1.5187e-08	1.17009e-08	6.78562e-09
0.6738	1.59133e-08	1.24971e-08	1.22432e-08	6.25152e-09
0.67016	1.467e-08	1.32835e-08	1.22605e-08	7.47983e-09
0.66656	1.29457e-08	9.60581e-09	1.01567e-08	7.87846e-09
0.66299	1.00544e-08	9.60713e-09	1.06604e-08	7.73581e-09
0.65947	6.95118e-09	8.63956e-09	9.68028e-09	7.47842e-09
0.65598	6.81688e-09	6.81719e-09	9.88845e-09	7.39557e-09
0.65253	7.69276e-09	3.51916e-09	7.36769e-09	6.18238e-09
0.64911	6.39999e-09	5.00004e-09	7.37373e-09	6.24154e-09
0.64573	6.02985e-09	3.58097e-09	9.31026e-09	5.36157e-09
0.64238	2.62567e-09	3.70724e-09	3.20734e-09	3.11013e-09
0.63907	3.66563e-09	2.16798e-09	3.65168e-09	6.78751e-09
0.63579	1.89619e-09	1.24695e-09	2.32152e-09	3.148e-09
0.63255	4.28858e-09	1.84927e-09	3.89042e-09	3.95213e-09
0.62934	3.47316e-09	1.84643e-09	2.87484e-09	3.69971e-09
0.62616	5.0031e-09	2.73689e-09	5.47261e-09	2.0002e-09
0.62302	3.31522e-09	9.45017e-10	2.78055e-09	2.84027e-09
	--	--	--	--
	--	--	--	--
	--	--	--	--
	--	--	--	--
	--	--	--	--
	--	--	--	--
	--	--	--	--
	--	--	--	--
	--	--	--	--
	--	--	--	--
	--	--	--	--
	--	--	--	--
	--	--	--	--
	--	--	--	--
	--	--	--	--
	--	--	--	--
	--	--	--	--
	--	--	--	--
	--	--	--	--
	--	--	--	--
	--	--	--	--
	--	--	--	--
	--	--	--	--
	--	--	--	--
	--	--	--	--
	--	--	--	--
	--	--	--	--
	--	--	--	--
	--	--	--	--
	--	--	--	--
	--	--	--	--
	--	--	--	--
	--	--	--	--
	--	--	--	--
	--	--	--	--
	--	--	--	--
	--	--	--	--
	--	--	--	--
	--	--	--	--
	--	--	--	--
	--	--	--	--
	--	--	--	--
	--	--	--	--
	--	--	--	--
	--	--	--	--
	--	--	--	--
	--	--	--	--
	--	--	--	--
	--	--	--	--
	--	--	--	--
	--	--	--	--
	--	--	--	--
	--	--	--	--
	--	--	--	--
	--	--	--	--
	--	--	--	--
	--	--	--	--
	--	--	--	--
	--	--	--	--
	--	--	--	--
	--	--	--	--

## Sheet: Fig3a
	Wavelength	→
↓ Accumulated layer thickness	300	310	320	330	340	350	360	370	380	390	400	410	420	430	440	450	460	470	480	490	500	510	520	530	540	550	560	570	580	590	600	610	620	630	640	650	660	670	680	690	700	710	720	730	740	750	760	770	780
0	0.48214	0.36315	0.19718	0.17016	0.27954	0.48254	0.63505	0.73197	0.75606	0.73085	0.69475	0.66182	0.62457	0.5845	0.54477	0.50541	0.46623	0.42775	0.3911	0.35951	0.33398	0.31581	0.30549	0.30269	0.30684	0.31632	0.33082	0.35156	0.38316	0.43236	0.47338	0.50543	0.50538	0.47142	0.43141	0.42597	0.48552	0.62461	0.7846	0.91591	0.99822	1.01605	0.9781	0.90475	0.83192	0.79887	0.86273	1.19494	0.80345
1	0.46984	0.34558	0.18906	0.17702	0.29759	0.50447	0.65319	0.74307	0.75999	0.72959	0.69022	0.65485	0.61594	0.57502	0.53497	0.49563	0.45679	0.41899	0.38337	0.35307	0.32905	0.3125	0.30381	0.30263	0.30827	0.31907	0.33479	0.35669	0.38935	0.43937	0.48014	0.51118	0.50973	0.47502	0.43585	0.43278	0.49526	0.63652	0.79665	0.92616	1.00534	1.01966	0.97864	0.90337	0.82984	0.79697	0.8608	1.18734	0.7767
2	0.45705	0.32864	0.18263	0.18557	0.31657	0.52628	0.67055	0.75305	0.76281	0.72739	0.68495	0.64732	0.60692	0.56529	0.52504	0.48585	0.44746	0.41043	0.37591	0.34697	0.32449	0.30959	0.30252	0.30295	0.31007	0.32216	0.33907	0.36207	0.39574	0.44652	0.48696	0.51695	0.5141	0.47869	0.4404	0.43972	0.50508	0.64839	0.80852	0.93613	1.01211	1.02292	0.97887	0.90173	0.82758	0.79491	0.85868	1.17939	0.75013
3	0.44385	0.31246	0.17794	0.19574	0.33638	0.54786	0.68703	0.76187	0.76448	0.72425	0.67896	0.63925	0.59753	0.55534	0.51504	0.4761	0.43825	0.40209	0.36875	0.34121	0.32032	0.30707	0.30164	0.30366	0.31222	0.32557	0.34364	0.3677	0.40233	0.45378	0.49384	0.52274	0.51849	0.48242	0.44507	0.44679	0.51497	0.6602	0.82022	0.94581	1.01854	1.02582	0.97879	0.89985	0.82513	0.79269	0.85637	1.1711	0.72376
4	0.43034	0.29716	0.17501	0.20746	0.35688	0.56908	0.70254	0.76947	0.76502	0.72019	0.67227	0.63068	0.58781	0.54522	0.50497	0.46641	0.42921	0.39399	0.3619	0.33582	0.31654	0.30496	0.30115	0.30475	0.31474	0.32931	0.34849	0.37357	0.40909	0.46115	0.50076	0.52852	0.52289	0.4862	0.44983	0.45397	0.52493	0.67195	0.83171	0.95519	1.02461	1.02837	0.9784	0.89772	0.82249	0.79031	0.85388	1.16248	0.69762
5	0.41662	0.28287	0.17387	0.22065	0.37793	0.5898	0.71701	0.77583	0.76442	0.71523	0.66491	0.62163	0.57779	0.53494	0.49489	0.4568	0.42035	0.38615	0.35538	0.33081	0.31316	0.30326	0.30107	0.30622	0.3176	0.33336	0.35361	0.37966	0.41603	0.46861	0.50773	0.53431	0.52728	0.49003	0.4547	0.46126	0.53493	0.68363	0.843	0.96426	1.03033	1.03056	0.9777	0.89534	0.81967	0.78778	0.85119	1.15353	0.67172
6	0.4028	0.26969	0.17451	0.23522	0.39942	0.60992	0.73034	0.78091	0.76267	0.70939	0.65691	0.61215	0.56751	0.52456	0.48482	0.44732	0.4117	0.37861	0.34922	0.32618	0.3102	0.30197	0.30139	0.30807	0.3208	0.33772	0.359	0.38597	0.42312	0.47616	0.51471	0.54008	0.53168	0.4939	0.45966	0.46865	0.54497	0.69522	0.85406	0.97301	1.03567	1.0324	0.97669	0.89273	0.81666	0.78509	0.84832	1.14426	0.64607
7	0.38898	0.25773	0.17694	0.25105	0.42119	0.62931	0.74248	0.78468	0.7598	0.70269	0.6483	0.60228	0.55701	0.51409	0.47479	0.43798	0.40329	0.37137	0.34341	0.32196	0.30765	0.3011	0.30211	0.31029	0.32435	0.34237	0.36464	0.39249	0.43036	0.48378	0.52172	0.54584	0.53606	0.49781	0.46471	0.47613	0.55503	0.7067	0.86489	0.98143	1.04065	1.03387	0.97536	0.88987	0.81347	0.78225	0.84527	1.13468	0.6207
8	0.37527	0.24708	0.18112	0.26805	0.44312	0.64787	0.75335	0.78712	0.7558	0.69517	0.63913	0.59203	0.54632	0.50359	0.46484	0.42881	0.39514	0.36446	0.33799	0.31814	0.30552	0.30065	0.30323	0.31288	0.32823	0.34732	0.37053	0.39921	0.43773	0.49147	0.52873	0.55156	0.54043	0.50175	0.46983	0.48369	0.56511	0.71808	0.87548	0.98952	1.04525	1.03498	0.97373	0.88677	0.81011	0.77926	0.84204	1.12479	0.59563
9	0.36176	0.2378	0.18703	0.28608	0.46505	0.66548	0.7629	0.78823	0.75071	0.68685	0.62943	0.58147	0.53549	0.49308	0.455	0.41985	0.38727	0.35789	0.33296	0.31475	0.30383	0.30062	0.30475	0.31583	0.33243	0.35254	0.37665	0.4061	0.44523	0.4992	0.53573	0.55725	0.54478	0.50572	0.47503	0.49131	0.57518	0.72932	0.88581	0.99726	1.04947	1.03573	0.9718	0.88344	0.80657	0.77613	0.83863	1.1146	0.57088
10	0.34858	0.22999	0.1946	0.30503	0.48685	0.68204	0.77107	0.788	0.74454	0.67778	0.61923	0.57062	0.52455	0.4826	0.44529	0.41112	0.3797	0.3517	0.32833	0.31179	0.30256	0.30101	0.30666	0.31915	0.33694	0.35804	0.383	0.41317	0.45284	0.50697	0.54271	0.5629	0.54909	0.50972	0.4803	0.499	0.58525	0.74042	0.89588	1.00465	1.0533	1.03611	0.96955	0.87988	0.80286	0.77285	0.83505	1.10412	0.54645
11	0.3358	0.22367	0.20379	0.32476	0.50838	0.69746	0.77782	0.78642	0.73732	0.668	0.60858	0.55954	0.51354	0.47219	0.43576	0.40265	0.37247	0.34588	0.32413	0.30926	0.30174	0.30182	0.30896	0.32281	0.34176	0.3638	0.38955	0.4204	0.46055	0.51476	0.54967	0.56849	0.55338	0.51373	0.48562	0.50674	0.5953	0.75137	0.90567	1.01168	1.05675	1.03613	0.96701	0.87609	0.79898	0.76942	0.83129	1.09336	0.52238
12	0.32353	0.21891	0.21451	0.34513	0.5295	0.71165	0.78312	0.78351	0.72909	0.65753	0.59752	0.54825	0.5025	0.46188	0.42643	0.39447	0.36558	0.34046	0.32036	0.30717	0.30135	0.30305	0.31165	0.32682	0.34688	0.3698	0.39631	0.42778	0.46834	0.52256	0.55659	0.57402	0.55762	0.51775	0.491	0.51453	0.60531	0.76216	0.91517	1.01835	1.0598	1.03579	0.96416	0.87207	0.79493	0.76586	0.82736	1.08232	0.49867
13	0.31186	0.21573	0.22669	0.36601	0.55008	0.72453	0.78693	0.77929	0.71988	0.64645	0.58611	0.53681	0.49148	0.45171	0.41733	0.38659	0.35906	0.33546	0.31702	0.30554	0.3014	0.30469	0.31471	0.33117	0.35229	0.37605	0.40326	0.43529	0.47621	0.53037	0.56347	0.57948	0.56182	0.52178	0.49642	0.52234	0.61528	0.77278	0.92438	1.02464	1.06246	1.03508	0.96102	0.86783	0.79073	0.76216	0.82327	1.07101	0.47534
14	0.30087	0.21414	0.24022	0.38723	0.56998	0.73601	0.78924	0.77376	0.70975	0.63478	0.57438	0.52526	0.4805	0.44171	0.4085	0.37904	0.35293	0.33088	0.31414	0.30435	0.30188	0.30675	0.31815	0.33584	0.35797	0.38252	0.41038	0.44292	0.48413	0.53816	0.57028	0.58487	0.56597	0.52582	0.50189	0.53018	0.62519	0.7832	0.93327	1.03055	1.06472	1.03401	0.95758	0.86337	0.78636	0.75833	0.81902	1.05945	0.45242
15	0.29065	0.21415	0.25499	0.40866	0.58909	0.74604	0.79003	0.76696	0.69873	0.62259	0.56238	0.51365	0.46962	0.43191	0.39995	0.37185	0.3472	0.32674	0.31171	0.30362	0.30281	0.30921	0.32196	0.34082	0.36392	0.3892	0.41767	0.45066	0.49211	0.54593	0.57703	0.59017	0.57006	0.52984	0.50738	0.53804	0.63503	0.79343	0.94186	1.03608	1.06658	1.03257	0.95385	0.8587	0.78184	0.75437	0.8146	1.04764	0.42992
16	0.28127	0.21575	0.2709	0.43014	0.60726	0.75455	0.7893	0.75893	0.68687	0.60993	0.55017	0.50201	0.45886	0.42235	0.39173	0.36504	0.3419	0.32305	0.30975	0.30335	0.30417	0.31207	0.32612	0.34612	0.37012	0.39609	0.4251	0.4585	0.50011	0.55367	0.5837	0.59538	0.57408	0.53386	0.5129	0.5459	0.64479	0.80344	0.95011	1.04121	1.06804	1.03078	0.94983	0.85381	0.77717	0.75028	0.81003	1.03558	0.40784
17	0.27279	0.21892	0.28782	0.45152	0.6244	0.7615	0.78705	0.7497	0.67425	0.59684	0.53779	0.4904	0.44828	0.41307	0.38384	0.35862	0.33704	0.31983	0.30825	0.30354	0.30596	0.31532	0.33063	0.35171	0.37657	0.40317	0.43267	0.46642	0.50814	0.56135	0.59028	0.60049	0.57804	0.53787	0.51844	0.55375	0.65446	0.81323	0.95804	1.04595	1.0691	1.02862	0.94553	0.84872	0.77236	0.74607	0.80531	1.0233	0.38622
18	0.26526	0.22361	0.30561	0.47265	0.64038	0.76685	0.7833	0.73932	0.6609	0.5834	0.5253	0.47885	0.4379	0.40408	0.37633	0.35263	0.33262	0.31707	0.30722	0.30418	0.30818	0.31896	0.33548	0.35758	0.38324	0.41042	0.44037	0.47441	0.51617	0.56898	0.59676	0.60549	0.58192	0.54185	0.52399	0.56159	0.66402	0.8228	0.96562	1.05028	1.06975	1.02611	0.94094	0.84343	0.7674	0.74174	0.80043	1.01079	0.36507
19	0.25874	0.22978	0.32413	0.49339	0.65512	0.77056	0.77806	0.72785	0.6469	0.56966	0.51274	0.46742	0.42777	0.39543	0.36921	0.34707	0.32867	0.31479	0.30667	0.30528	0.31083	0.32298	0.34065	0.36373	0.39013	0.41783	0.44817	0.48245	0.5242	0.57653	0.60314	0.61038	0.58573	0.54581	0.52955	0.5694	0.67348	0.83211	0.97285	1.05421	1.07	1.02325	0.93608	0.83794	0.7623	0.73729	0.79542	0.99807	0.34439
20	0.25326	0.23737	0.34325	0.51359	0.6685	0.77261	0.77136	0.71533	0.63232	0.55568	0.50017	0.45614	0.41791	0.38715	0.36251	0.34196	0.3252	0.31299	0.3066	0.30683	0.31388	0.32737	0.34614	0.37013	0.39722	0.4254	0.45607	0.49053	0.53221	0.584	0.60939	0.61515	0.58945	0.54974	0.5351	0.57718	0.68281	0.84118	0.97972	1.05773	1.06984	1.02003	0.93095	0.83226	0.75707	0.73273	0.79026	0.98514	0.32422
21	0.24885	0.2463	0.3628	0.5331	0.68045	0.773	0.76325	0.70184	0.61721	0.54152	0.48764	0.44506	0.40838	0.37925	0.35624	0.33733	0.32221	0.31169	0.307	0.30883	0.31735	0.33212	0.35194	0.37679	0.4045	0.43309	0.46405	0.49864	0.54019	0.59137	0.61552	0.61978	0.59308	0.55363	0.54064	0.58492	0.692	0.84998	0.98623	1.06084	1.06928	1.01646	0.92555	0.82639	0.75171	0.72805	0.78496	0.97203	0.30455
22	0.24553	0.25649	0.38265	0.5518	0.6909	0.77171	0.75375	0.68744	0.60165	0.52724	0.4752	0.43422	0.39919	0.37177	0.35044	0.33317	0.31972	0.31087	0.30788	0.31127	0.32122	0.33722	0.35803	0.38367	0.41196	0.44091	0.4721	0.50676	0.54812	0.59864	0.62152	0.62429	0.59662	0.55748	0.54617	0.59261	0.70105	0.85851	0.99236	1.06352	1.06831	1.01255	0.91988	0.82034	0.74622	0.72328	0.77953	0.95872	0.28541
23	0.24331	0.26783	0.40262	0.56954	0.69976	0.76876	0.74294	0.67221	0.58572	0.51291	0.4629	0.42367	0.39039	0.36474	0.34511	0.32952	0.31773	0.31055	0.30922	0.31415	0.32548	0.34266	0.3644	0.39078	0.41957	0.44883	0.48019	0.51488	0.556	0.60579	0.62736	0.62865	0.60005	0.56129	0.55167	0.60023	0.70994	0.86676	0.99812	1.06579	1.06694	1.00829	0.91396	0.81411	0.74062	0.7184	0.77398	0.94525	0.2668
24	0.24218	0.28023	0.42258	0.58621	0.70699	0.76417	0.73085	0.65621	0.56949	0.49859	0.4508	0.41344	0.38201	0.35818	0.34027	0.32637	0.31625	0.31073	0.31104	0.31746	0.33013	0.34842	0.37103	0.39808	0.42733	0.45684	0.48833	0.52299	0.5638	0.61281	0.63306	0.63287	0.60338	0.56504	0.55714	0.60778	0.71866	0.87472	1.00349	1.06764	1.06517	1.0037	0.90779	0.80771	0.73489	0.71343	0.76829	0.93161	0.24875
25	0.24213	0.29357	0.44236	0.60168	0.71254	0.75795	0.71756	0.63953	0.55303	0.48434	0.43894	0.40358	0.37407	0.3521	0.33595	0.32373	0.31528	0.3114	0.31333	0.3212	0.33514	0.35449	0.37792	0.40558	0.43521	0.46493	0.49649	0.53107	0.57152	0.61969	0.63859	0.63693	0.60661	0.56874	0.56257	0.61525	0.7272	0.88237	1.00847	1.06907	1.063	0.99877	0.90137	0.80115	0.72906	0.70836	0.76249	0.91782	0.23126
26	0.24315	0.30773	0.4618	0.61585	0.71638	0.75015	0.70314	0.62226	0.53642	0.47023	0.42737	0.39411	0.3666	0.34653	0.33215	0.32162	0.31482	0.31256	0.31607	0.32534	0.34051	0.36086	0.38504	0.41325	0.44321	0.47307	0.50466	0.5391	0.57914	0.62642	0.64395	0.64083	0.60971	0.57238	0.56796	0.62263	0.73556	0.88972	1.01306	1.07007	1.06043	0.99351	0.8947	0.79442	0.72312	0.7032	0.75658	0.90388	0.21435
27	0.24519	0.32257	0.48076	0.62861	0.71847	0.74082	0.68767	0.60448	0.51974	0.45631	0.41615	0.38509	0.35964	0.3415	0.32889	0.32005	0.31488	0.31421	0.31926	0.32989	0.34623	0.36752	0.39238	0.42107	0.45131	0.48126	0.51282	0.54708	0.58665	0.63299	0.64913	0.64457	0.61271	0.57595	0.57329	0.62992	0.74372	0.89675	1.01724	1.07064	1.05746	0.98793	0.88781	0.78754	0.71708	0.69796	0.75055	0.88982	0.19803
28	0.24821	0.33797	0.49909	0.63989	0.71881	0.72999	0.67122	0.58628	0.50308	0.44266	0.4053	0.37653	0.3532	0.33701	0.32617	0.319	0.31545	0.31635	0.3229	0.33484	0.35228	0.37444	0.39993	0.42904	0.45949	0.48948	0.52096	0.55499	0.59405	0.63938	0.65413	0.64814	0.61558	0.57945	0.57857	0.63709	0.75167	0.90346	1.02103	1.07078	1.05411	0.98203	0.88068	0.78051	0.71095	0.69263	0.74441	0.87563	0.18232
29	0.25217	0.35378	0.51664	0.64959	0.71739	0.71775	0.6539	0.56774	0.4865	0.42932	0.39489	0.36848	0.34731	0.33309	0.32401	0.3185	0.31654	0.31897	0.32697	0.34016	0.35864	0.38162	0.40767	0.43714	0.46774	0.49772	0.52906	0.56281	0.6013	0.6456	0.65893	0.65153	0.61832	0.58288	0.58378	0.64415	0.75941	0.90983	1.0244	1.0705	1.05036	0.97582	0.87333	0.77334	0.70472	0.68723	0.73818	0.86133	0.16721
30	0.25701	0.36986	0.53328	0.65765	0.71422	0.70415	0.63579	0.54898	0.47008	0.41636	0.38495	0.36097	0.342	0.32973	0.32241	0.31854	0.31814	0.32206	0.33146	0.34584	0.36531	0.38903	0.41558	0.44534	0.47604	0.50595	0.53712	0.57054	0.60842	0.65162	0.66353	0.65474	0.62093	0.58623	0.58892	0.65109	0.76692	0.91587	1.02736	1.0698	1.04623	0.9693	0.86577	0.76604	0.69841	0.68176	0.73185	0.84693	0.15274
31	0.26265	0.38607	0.54888	0.66401	0.70932	0.68928	0.61699	0.53007	0.45391	0.40384	0.37553	0.35402	0.33727	0.32697	0.32138	0.31912	0.32025	0.32561	0.33636	0.35188	0.37227	0.39667	0.42364	0.45363	0.48437	0.51416	0.54511	0.57815	0.61537	0.65744	0.66792	0.65777	0.62342	0.58949	0.59399	0.65789	0.7742	0.92156	1.02991	1.06866	1.04171	0.96248	0.858	0.7586	0.69202	0.67622	0.72542	0.83244	0.13889
32	0.26902	0.40225	0.56331	0.66863	0.70272	0.67323	0.5976	0.51111	0.43805	0.39181	0.36666	0.34767	0.33315	0.3248	0.32092	0.32024	0.32286	0.32962	0.34166	0.35826	0.3795	0.40451	0.43184	0.462	0.49272	0.52235	0.55302	0.58565	0.62216	0.66306	0.6721	0.66061	0.62576	0.59267	0.59897	0.66455	0.78123	0.9269	1.03203	1.06711	1.03682	0.95536	0.85002	0.75105	0.68555	0.67062	0.71892	0.81787	0.12569
33	0.27604	0.41827	0.57647	0.67146	0.69447	0.65608	0.57773	0.49221	0.42259	0.38032	0.35837	0.34193	0.32965	0.32324	0.32104	0.32189	0.32596	0.33407	0.34735	0.36495	0.38698	0.41253	0.44016	0.47043	0.50107	0.53048	0.56084	0.593	0.62876	0.66845	0.67606	0.66325	0.62796	0.59575	0.60385	0.67106	0.78802	0.93188	1.03374	1.06513	1.03155	0.94796	0.84186	0.74337	0.67901	0.66495	0.71233	0.80324	0.11315
34	0.28362	0.43398	0.58824	0.6725	0.68461	0.63794	0.55748	0.47345	0.40759	0.36942	0.35071	0.33683	0.32679	0.32228	0.32173	0.32408	0.32954	0.33895	0.3534	0.37195	0.3947	0.42072	0.44858	0.47889	0.5094	0.53855	0.56855	0.60021	0.63518	0.67362	0.67978	0.6657	0.63003	0.59873	0.60864	0.67741	0.79454	0.9365	1.03503	1.06273	1.02592	0.94027	0.8335	0.73559	0.67241	0.65924	0.70566	0.78855	0.10126
35	0.29166	0.44923	0.59853	0.67173	0.6732	0.61891	0.53696	0.45492	0.39312	0.35916	0.34371	0.33238	0.32457	0.32194	0.32298	0.32678	0.3336	0.34424	0.35981	0.37924	0.40263	0.42906	0.45709	0.48738	0.51771	0.54654	0.57614	0.60725	0.6414	0.67855	0.68328	0.66794	0.63194	0.60162	0.61333	0.6836	0.8008	0.94075	1.03589	1.05991	1.01993	0.93231	0.82497	0.7277	0.66576	0.65347	0.69892	0.77381	0.09005
36	0.30008	0.46389	0.60727	0.66916	0.66033	0.59911	0.51628	0.43673	0.37926	0.3496	0.33739	0.32861	0.32301	0.32221	0.3248	0.33001	0.33812	0.34995	0.36656	0.38679	0.41076	0.43753	0.46566	0.49587	0.52596	0.55444	0.5836	0.61412	0.6474	0.68324	0.68654	0.66998	0.63371	0.6044	0.61791	0.68962	0.80679	0.94462	1.03632	1.05667	1.01358	0.92408	0.81626	0.71972	0.65905	0.64766	0.69212	0.75904	0.07952
37	0.30876	0.47782	0.61438	0.66479	0.64607	0.57864	0.49556	0.41896	0.36607	0.34076	0.33178	0.32553	0.3221	0.3231	0.32719	0.33374	0.34308	0.35603	0.37363	0.3946	0.41907	0.4461	0.47428	0.50436	0.53415	0.56224	0.59091	0.62081	0.65318	0.68768	0.68955	0.67182	0.63533	0.60707	0.62237	0.69545	0.8125	0.94812	1.03634	1.05302	1.00688	0.9156	0.80739	0.71165	0.65229	0.64181	0.68526	0.74424	0.06968
38	0.31761	0.4909	0.6198	0.65867	0.63051	0.55762	0.47491	0.4017	0.35361	0.33268	0.3269	0.32315	0.32186	0.32459	0.33012	0.33796	0.34849	0.36249	0.38099	0.40263	0.42755	0.45477	0.48293	0.51281	0.54226	0.56991	0.59806	0.6273	0.65873	0.69187	0.69232	0.67344	0.63679	0.60963	0.62671	0.7011	0.81792	0.95124	1.03592	1.04896	0.99984	0.90686	0.79837	0.7035	0.64549	0.63593	0.67834	0.72944	0.06054
39	0.32652	0.503	0.62349	0.65083	0.61375	0.53618	0.45443	0.38504	0.34193	0.32541	0.32278	0.32149	0.32228	0.32669	0.3336	0.34266	0.35431	0.3693	0.38864	0.41088	0.43616	0.46352	0.49159	0.52121	0.55027	0.57744	0.60503	0.63358	0.66404	0.69579	0.69484	0.67485	0.6381	0.61208	0.63093	0.70655	0.82305	0.95398	1.03509	1.0445	0.99246	0.89788	0.7892	0.69527	0.63866	0.63001	0.67137	0.71463	0.05209
40	0.33538	0.51403	0.62541	0.64133	0.59589	0.51445	0.43424	0.36906	0.3311	0.31898	0.31943	0.32053	0.32336	0.32938	0.33761	0.34783	0.36053	0.37644	0.39655	0.41931	0.44489	0.47231	0.50023	0.52955	0.55818	0.58482	0.61182	0.63964	0.66911	0.69944	0.6971	0.67605	0.63925	0.6144	0.63501	0.71181	0.82787	0.95632	1.03383	1.03964	0.98475	0.88867	0.77989	0.68698	0.6318	0.62407	0.66436	0.69983	0.04435
41	0.34409	0.52386	0.62556	0.63022	0.57706	0.49254	0.41445	0.35384	0.32117	0.31341	0.31686	0.3203	0.3251	0.33267	0.34214	0.35346	0.36713	0.3839	0.4047	0.42792	0.45371	0.48113	0.50885	0.53781	0.56595	0.59204	0.61841	0.64547	0.67391	0.70281	0.6991	0.67704	0.64024	0.61661	0.63896	0.71685	0.83239	0.95828	1.03215	1.03438	0.97672	0.87924	0.77044	0.67862	0.62491	0.61811	0.65731	0.68506	0.03733
42	0.35255	0.53242	0.62392	0.61759	0.55736	0.47058	0.39516	0.33946	0.31217	0.30873	0.31508	0.32079	0.32749	0.33652	0.34717	0.35951	0.3741	0.39165	0.41307	0.43667	0.46262	0.48997	0.51743	0.54597	0.57358	0.59907	0.62478	0.65107	0.67846	0.70591	0.70085	0.6778	0.64107	0.61869	0.64276	0.72168	0.83661	0.95984	1.03004	1.02874	0.96838	0.86958	0.76088	0.67022	0.61801	0.61214	0.65023	0.67031	0.03102
43	0.36066	0.53962	0.6205	0.60352	0.53693	0.44871	0.37647	0.32599	0.30416	0.30495	0.31411	0.322	0.33052	0.34095	0.35269	0.36599	0.38142	0.39968	0.42164	0.44555	0.47158	0.4988	0.52593	0.55401	0.58106	0.60592	0.63094	0.65641	0.68272	0.70872	0.70232	0.67835	0.64175	0.62065	0.64642	0.7263	0.8405	0.96101	1.02752	1.02271	0.95973	0.85972	0.7512	0.66177	0.6111	0.60615	0.64312	0.65561	0.02544
44	0.36832	0.54539	0.61532	0.58811	0.5159	0.42704	0.3585	0.3135	0.29717	0.30211	0.31394	0.32393	0.33418	0.34592	0.35868	0.37285	0.38905	0.40795	0.43039	0.45453	0.48058	0.5076	0.53436	0.56192	0.58836	0.61256	0.63687	0.6615	0.68671	0.71124	0.70353	0.67868	0.64226	0.62247	0.64993	0.73069	0.84408	0.96179	1.02459	1.0163	0.95078	0.84966	0.74142	0.65328	0.60417	0.60016	0.63598	0.64097	0.02058
45	0.37543	0.54967	0.60842	0.57146	0.49439	0.40571	0.34133	0.30206	0.29123	0.3002	0.31458	0.32656	0.33846	0.35142	0.36512	0.3801	0.39699	0.41645	0.43928	0.46359	0.48958	0.51635	0.54268	0.56969	0.59547	0.61898	0.64255	0.66632	0.69042	0.71346	0.70448	0.67879	0.6426	0.62416	0.65328	0.73485	0.84733	0.96217	1.02124	1.00952	0.94155	0.83941	0.73154	0.64476	0.59725	0.59416	0.62883	0.62639	0.01645
46	0.38191	0.55242	0.59986	0.55369	0.47254	0.38483	0.32506	0.29171	0.28638	0.29923	0.31602	0.32989	0.34335	0.35744	0.37199	0.38769	0.40521	0.42516	0.44831	0.47271	0.49859	0.52504	0.55089	0.57729	0.60239	0.62518	0.64797	0.67086	0.69383	0.7154	0.70515	0.67868	0.64279	0.62572	0.65647	0.73877	0.85026	0.96215	1.01748	1.00237	0.93204	0.82899	0.72158	0.63621	0.59034	0.58817	0.62167	0.61189	0.01306
47	0.38768	0.5536	0.58968	0.53492	0.4505	0.36454	0.30977	0.28251	0.28262	0.29922	0.31826	0.3339	0.34882	0.36395	0.37927	0.39561	0.41367	0.43404	0.45744	0.48187	0.50756	0.53364	0.55896	0.58471	0.60909	0.63113	0.65314	0.67512	0.69695	0.71703	0.70555	0.67835	0.64281	0.62714	0.6595	0.74245	0.85285	0.96173	1.01332	0.99487	0.92225	0.81839	0.71154	0.62766	0.58343	0.58219	0.61451	0.59747	0.0104
48	0.39267	0.55319	0.57796	0.51527	0.4284	0.34494	0.29555	0.2745	0.27999	0.30016	0.32129	0.33858	0.35485	0.37093	0.38694	0.40384	0.42237	0.44308	0.46665	0.49104	0.51648	0.54213	0.56687	0.59193	0.61556	0.63684	0.65803	0.6791	0.69976	0.71835	0.70568	0.6778	0.64267	0.62843	0.66236	0.74589	0.85512	0.96092	1.00876	0.98702	0.91221	0.80764	0.70143	0.61909	0.57655	0.57622	0.60735	0.58316	0.00849
49	0.3968	0.5512	0.5648	0.49489	0.40639	0.32614	0.28248	0.26774	0.2785	0.30204	0.3251	0.34391	0.36143	0.37836	0.39496	0.41235	0.43128	0.45225	0.47592	0.5002	0.52533	0.55049	0.57461	0.59895	0.62179	0.64228	0.66264	0.68277	0.70226	0.71938	0.70554	0.67703	0.64236	0.62957	0.66505	0.74908	0.85704	0.95972	1.0038	0.97882	0.90191	0.79674	0.69126	0.61052	0.56968	0.57027	0.60019	0.56895	0.00731
50	0.40003	0.54762	0.55028	0.47391	0.38459	0.30827	0.27062	0.26224	0.27815	0.30486	0.32967	0.34988	0.36853	0.38621	0.40332	0.42112	0.44036	0.46153	0.48523	0.50933	0.53409	0.55871	0.58216	0.60574	0.62777	0.64744	0.66696	0.68614	0.70446	0.72009	0.70513	0.67605	0.64189	0.63057	0.66756	0.75202	0.85862	0.95812	0.99845	0.97029	0.89138	0.78569	0.68104	0.60196	0.56285	0.56434	0.59304	0.55487	0.00687
51	0.40229	0.54248	0.53451	0.45248	0.36316	0.29142	0.26003	0.25805	0.27893	0.30861	0.33497	0.35645	0.37613	0.39445	0.41198	0.43011	0.44959	0.47089	0.49454	0.5184	0.54273	0.56677	0.58951	0.61229	0.63349	0.65233	0.67098	0.6892	0.70633	0.7205	0.70444	0.67485	0.64126	0.63143	0.6699	0.7547	0.85987	0.95613	0.99271	0.96144	0.88061	0.77452	0.67078	0.59342	0.55605	0.55844	0.58591	0.54091	0.00717
52	0.40355	0.53582	0.51761	0.43074	0.34223	0.27569	0.25079	0.25517	0.28086	0.31327	0.341	0.3636	0.38419	0.40306	0.42092	0.4393	0.45895	0.4803	0.50384	0.52739	0.55124	0.57464	0.59664	0.61859	0.63893	0.65692	0.6747	0.69195	0.70789	0.72061	0.70349	0.67344	0.64047	0.63215	0.67205	0.75713	0.86077	0.95375	0.9866	0.95227	0.86963	0.76324	0.66049	0.58489	0.54929	0.55258	0.57881	0.5271	0.00821
53	0.40379	0.52767	0.4997	0.40885	0.32193	0.26117	0.24293	0.25363	0.28392	0.31881	0.34772	0.37131	0.39268	0.412	0.43012	0.44866	0.46841	0.48974	0.5131	0.53629	0.5596	0.58232	0.60353	0.62462	0.64409	0.66121	0.67811	0.69438	0.70913	0.7204	0.70227	0.67181	0.63952	0.63272	0.67403	0.75929	0.86133	0.95098	0.98012	0.9428	0.85843	0.75184	0.65017	0.5764	0.54257	0.54675	0.57173	0.51344	0.00999
54	0.40297	0.51811	0.48091	0.38695	0.30238	0.24795	0.2365	0.25342	0.2881	0.32522	0.35511	0.37954	0.40159	0.42126	0.43953	0.45816	0.47794	0.49918	0.52229	0.54506	0.56778	0.58977	0.61017	0.63038	0.64894	0.6652	0.6812	0.69648	0.71005	0.71989	0.70078	0.66998	0.63841	0.63315	0.67581	0.76118	0.86154	0.94782	0.97326	0.93303	0.84704	0.74035	0.63984	0.56794	0.53591	0.54096	0.56469	0.49994	0.0125
55	0.40108	0.5072	0.46139	0.3652	0.28372	0.2361	0.23153	0.25457	0.29337	0.33247	0.36314	0.38827	0.41087	0.43078	0.44914	0.46778	0.48751	0.50859	0.5314	0.55368	0.57577	0.597	0.61655	0.63585	0.6535	0.66887	0.68396	0.69826	0.71064	0.71906	0.69903	0.66793	0.63714	0.63342	0.67741	0.76281	0.86141	0.94429	0.96606	0.92297	0.83546	0.72877	0.62951	0.55953	0.52931	0.53523	0.55768	0.48661	0.01576
56	0.39814	0.49502	0.44128	0.34374	0.26607	0.22568	0.22805	0.25704	0.29971	0.34052	0.37177	0.39746	0.4205	0.44055	0.4589	0.47749	0.4971	0.51796	0.5404	0.56215	0.58355	0.60397	0.62265	0.64102	0.65774	0.67221	0.6864	0.69971	0.71091	0.71794	0.69702	0.66569	0.63571	0.63356	0.67881	0.76417	0.86094	0.94038	0.9585	0.91264	0.82371	0.71712	0.61919	0.55117	0.52277	0.52954	0.55072	0.47346	0.01975
57	0.39414	0.48167	0.42072	0.32272	0.24952	0.21677	0.22608	0.26085	0.30709	0.34934	0.38097	0.40707	0.43043	0.45053	0.46879	0.48724	0.50668	0.52725	0.54926	0.57042	0.5911	0.61068	0.62845	0.64587	0.66165	0.67523	0.68851	0.70082	0.71086	0.71651	0.69475	0.66324	0.63414	0.63354	0.68002	0.76526	0.86012	0.9361	0.95059	0.90203	0.81179	0.70541	0.60888	0.54287	0.51629	0.52391	0.54381	0.46051	0.02447
58	0.38911	0.46725	0.39988	0.30229	0.2342	0.20941	0.22562	0.26596	0.31548	0.35889	0.3907	0.41707	0.44063	0.46069	0.47877	0.49703	0.51621	0.53644	0.55796	0.57849	0.59839	0.61711	0.63395	0.65041	0.66524	0.67791	0.69028	0.70161	0.71047	0.71478	0.69222	0.6606	0.63241	0.63338	0.68104	0.76608	0.85896	0.93145	0.94236	0.89118	0.79972	0.69364	0.59859	0.53463	0.5099	0.51834	0.53696	0.44776	0.02991
59	0.38308	0.45188	0.3789	0.28259	0.22019	0.20365	0.22669	0.27234	0.32484	0.36912	0.40092	0.42742	0.45107	0.47099	0.48882	0.50681	0.52568	0.54551	0.56648	0.58633	0.60542	0.62324	0.63914	0.65462	0.66849	0.68026	0.69171	0.70205	0.70976	0.71275	0.68944	0.65776	0.63053	0.63307	0.68187	0.76662	0.85746	0.92643	0.93379	0.88008	0.7875	0.68183	0.58834	0.52647	0.50358	0.51284	0.53017	0.43522	0.03608
60	0.37609	0.43568	0.35794	0.26376	0.20759	0.19951	0.22928	0.27998	0.33513	0.38	0.41159	0.43808	0.4617	0.48139	0.4989	0.51655	0.53505	0.55442	0.5748	0.59392	0.61217	0.62906	0.64399	0.65848	0.67139	0.68225	0.6928	0.70216	0.70873	0.71042	0.68642	0.65473	0.6285	0.63262	0.68249	0.76689	0.85562	0.92106	0.92491	0.86874	0.77516	0.66999	0.57814	0.51839	0.49734	0.5074	0.52344	0.4229	0.04297
61	0.36818	0.41876	0.33716	0.24591	0.19647	0.19703	0.23336	0.28883	0.34628	0.39148	0.42267	0.449	0.47249	0.49186	0.50898	0.52623	0.5443	0.56316	0.58289	0.60125	0.61862	0.63456	0.64851	0.662	0.67395	0.68391	0.69355	0.70193	0.70738	0.7078	0.68315	0.65152	0.62634	0.63202	0.68292	0.76688	0.85345	0.91534	0.91573	0.85719	0.76271	0.65814	0.56798	0.51039	0.4912	0.50204	0.51679	0.41081	0.05058
62	0.35941	0.40128	0.31671	0.22918	0.18691	0.19621	0.23893	0.29884	0.35826	0.4035	0.4341	0.46016	0.4834	0.50237	0.51903	0.53581	0.5534	0.5717	0.59074	0.60829	0.62476	0.63972	0.65268	0.66517	0.67615	0.68521	0.69395	0.70137	0.70571	0.70489	0.67964	0.64813	0.62403	0.63127	0.68316	0.76661	0.85093	0.90927	0.90624	0.84542	0.75014	0.64627	0.55789	0.5025	0.48515	0.49676	0.51022	0.39896	0.05889
63	0.34985	0.38337	0.29674	0.21368	0.17896	0.19707	0.24594	0.30996	0.37101	0.41601	0.44584	0.4715	0.49439	0.51287	0.52901	0.54528	0.56233	0.58001	0.59832	0.61503	0.63057	0.64454	0.6565	0.66798	0.67799	0.68615	0.694	0.70047	0.70372	0.7017	0.6759	0.64456	0.62158	0.63039	0.68319	0.76605	0.84809	0.90287	0.89647	0.83346	0.73749	0.63441	0.54787	0.4947	0.47921	0.49157	0.50372	0.38735	0.06791
64	0.33958	0.36516	0.2774	0.19951	0.17268	0.19959	0.25437	0.32215	0.38447	0.42896	0.45785	0.48298	0.50543	0.52334	0.53889	0.55459	0.57105	0.58808	0.60561	0.62146	0.63603	0.649	0.65995	0.67041	0.67947	0.68674	0.69371	0.69924	0.70141	0.69823	0.67194	0.64082	0.619	0.62936	0.68303	0.76523	0.84492	0.89613	0.88642	0.8213	0.72476	0.62256	0.53792	0.48701	0.47336	0.48646	0.49731	0.37601	0.07762
65	0.32867	0.34681	0.25884	0.18677	0.1681	0.20376	0.26416	0.33533	0.39857	0.44228	0.47007	0.49455	0.51646	0.53374	0.54864	0.56371	0.57955	0.59588	0.6126	0.62755	0.64114	0.65309	0.66302	0.67248	0.68058	0.68698	0.69307	0.69767	0.6988	0.69449	0.66775	0.63692	0.61629	0.62818	0.68267	0.76413	0.84142	0.88907	0.8761	0.80898	0.71196	0.61074	0.52807	0.47944	0.46763	0.48144	0.491	0.36493	0.08802
66	0.31721	0.32846	0.24119	0.17556	0.16526	0.20956	0.27527	0.34944	0.41324	0.45593	0.48246	0.50618	0.52745	0.54403	0.55822	0.57263	0.5878	0.60339	0.61926	0.63328	0.64589	0.6568	0.66572	0.67417	0.68133	0.68686	0.69209	0.69578	0.69588	0.69048	0.66335	0.63285	0.61345	0.62687	0.68211	0.76276	0.8376	0.8817	0.86553	0.7965	0.6991	0.59895	0.51832	0.47199	0.46202	0.47652	0.48478	0.35412	0.0991
67	0.30529	0.31026	0.22458	0.16594	0.16417	0.21695	0.28763	0.36441	0.42843	0.46984	0.49496	0.51782	0.53837	0.55417	0.56762	0.58132	0.59577	0.61059	0.62558	0.63866	0.65025	0.66013	0.66803	0.67549	0.6817	0.68638	0.69077	0.69356	0.69266	0.68621	0.65875	0.62864	0.61049	0.62542	0.68136	0.76112	0.83347	0.87401	0.85471	0.78386	0.6862	0.58721	0.50867	0.46466	0.45652	0.4717	0.47867	0.3436	0.11086
68	0.29302	0.29235	0.20913	0.15798	0.16484	0.2259	0.30117	0.38017	0.44405	0.48394	0.50751	0.52941	0.54917	0.56414	0.57679	0.58974	0.60344	0.61746	0.63155	0.64366	0.65423	0.66306	0.66996	0.67642	0.68171	0.68555	0.6891	0.69102	0.68914	0.68168	0.65394	0.62427	0.60741	0.62384	0.68041	0.75922	0.82902	0.86603	0.84366	0.77109	0.67327	0.57554	0.49913	0.45748	0.45115	0.46698	0.47266	0.33337	0.12328
69	0.28048	0.27487	0.19496	0.15174	0.16726	0.23634	0.31583	0.39664	0.46004	0.49819	0.52008	0.54093	0.55981	0.57389	0.58571	0.59788	0.6108	0.62398	0.63714	0.64827	0.6578	0.6656	0.67149	0.67696	0.68135	0.68436	0.6871	0.68816	0.68534	0.67691	0.64893	0.61977	0.60422	0.62212	0.67926	0.75705	0.82427	0.85776	0.83239	0.7582	0.66033	0.56393	0.48973	0.45043	0.44591	0.46237	0.46676	0.32343	0.13636
70	0.26778	0.25797	0.18218	0.14726	0.17142	0.24822	0.33153	0.41373	0.47631	0.51251	0.53261	0.55232	0.57026	0.58341	0.59435	0.6057	0.61781	0.63013	0.64234	0.65247	0.66097	0.66773	0.67262	0.67713	0.68062	0.68282	0.68477	0.68499	0.68125	0.6719	0.64374	0.61513	0.60091	0.62027	0.67793	0.75461	0.81922	0.8492	0.8209	0.7452	0.64738	0.5524	0.48045	0.44353	0.4408	0.45787	0.46098	0.3138	0.15008
71	0.25503	0.24178	0.17087	0.14456	0.17728	0.26147	0.34818	0.43135	0.4928	0.52684	0.54504	0.56353	0.58047	0.59264	0.60267	0.61318	0.62446	0.6359	0.64714	0.65627	0.66373	0.66945	0.67335	0.6769	0.67952	0.68094	0.68211	0.68151	0.67688	0.66665	0.63838	0.61036	0.5975	0.61829	0.6764	0.75192	0.81387	0.84038	0.80922	0.73211	0.63444	0.54096	0.47132	0.43679	0.43583	0.45348	0.45532	0.30448	0.16444
72	0.24233	0.22642	0.16112	0.14366	0.18483	0.27601	0.36568	0.44943	0.50942	0.54112	0.55733	0.57454	0.59041	0.60157	0.61067	0.6203	0.63073	0.64127	0.65153	0.65964	0.66606	0.67076	0.67368	0.67629	0.67805	0.6787	0.67912	0.67773	0.67224	0.66118	0.63284	0.60547	0.59399	0.61618	0.67468	0.74898	0.80823	0.83129	0.79736	0.71893	0.62152	0.52963	0.46233	0.4302	0.431	0.44921	0.44979	0.29548	0.17943
73	0.22979	0.21202	0.153	0.14458	0.19399	0.29176	0.38396	0.46787	0.5261	0.55528	0.56942	0.58529	0.60005	0.61015	0.6183	0.62705	0.6366	0.64622	0.65549	0.66259	0.66797	0.67165	0.67361	0.6753	0.67622	0.67613	0.67581	0.67365	0.66735	0.6555	0.62714	0.60047	0.59039	0.61395	0.67277	0.74578	0.80231	0.82195	0.78532	0.70568	0.60863	0.51841	0.45351	0.42378	0.42632	0.44507	0.44438	0.28681	0.19503
74	0.21751	0.19869	0.14657	0.14729	0.20472	0.30863	0.4029	0.48657	0.54276	0.56927	0.58127	0.59574	0.60935	0.61837	0.62554	0.63339	0.64205	0.65075	0.65902	0.66509	0.66945	0.67212	0.67313	0.67393	0.67404	0.67322	0.67219	0.66929	0.6622	0.64961	0.62128	0.59536	0.58669	0.6116	0.67068	0.74233	0.79612	0.81236	0.77312	0.69237	0.59579	0.50731	0.44484	0.41753	0.42179	0.44105	0.43911	0.27847	0.21123
75	0.20558	0.18654	0.14186	0.15179	0.21695	0.32652	0.4224	0.50544	0.55932	0.58302	0.59282	0.60586	0.61827	0.62619	0.63237	0.63931	0.64707	0.65483	0.6621	0.66716	0.67049	0.67217	0.67226	0.67218	0.67149	0.66998	0.66826	0.66465	0.6568	0.64352	0.61528	0.59015	0.5829	0.60913	0.66841	0.73864	0.78966	0.80255	0.76077	0.67902	0.58301	0.49635	0.43636	0.41145	0.41741	0.43716	0.43398	0.27047	0.22803
76	0.19412	0.17565	0.13893	0.15803	0.2306	0.34532	0.44237	0.52439	0.5757	0.59647	0.60403	0.6156	0.62679	0.63359	0.63877	0.64479	0.65164	0.65847	0.66472	0.66878	0.6711	0.6718	0.67098	0.67005	0.6686	0.66641	0.66404	0.65973	0.65116	0.63724	0.60915	0.58485	0.57904	0.60655	0.66596	0.7347	0.78294	0.79252	0.74829	0.66564	0.5703	0.48553	0.42805	0.40556	0.41319	0.4334	0.42899	0.26282	0.24541
77	0.18321	0.16612	0.13778	0.16598	0.24557	0.36493	0.46269	0.54332	0.59183	0.60957	0.61486	0.62493	0.63487	0.64054	0.64472	0.64981	0.65575	0.66164	0.66689	0.66994	0.67126	0.67101	0.66931	0.66755	0.66537	0.66253	0.65952	0.65455	0.6453	0.63079	0.60289	0.57946	0.5751	0.60385	0.66333	0.73054	0.77596	0.78227	0.73569	0.65225	0.55767	0.47487	0.41993	0.39986	0.40913	0.42978	0.42414	0.25551	0.26336
78	0.17293	0.15802	0.13841	0.17557	0.26178	0.38523	0.48325	0.56214	0.60763	0.62224	0.62525	0.63381	0.64248	0.64702	0.6502	0.65436	0.65939	0.66434	0.66859	0.67065	0.67099	0.6698	0.66725	0.66469	0.66179	0.65833	0.65471	0.64912	0.63922	0.62416	0.59651	0.574	0.57109	0.60105	0.66053	0.72614	0.76874	0.77183	0.72298	0.63886	0.54514	0.46437	0.41201	0.39434	0.40524	0.42629	0.41944	0.24856	0.28186
79	0.16338	0.1514	0.14083	0.18674	0.27912	0.4061	0.50395	0.58075	0.62302	0.63445	0.63516	0.6422	0.64961	0.653	0.65519	0.65843	0.66255	0.66656	0.66982	0.6709	0.67028	0.66818	0.6648	0.66147	0.65789	0.65384	0.64963	0.64344	0.63294	0.61738	0.59002	0.56847	0.56702	0.59814	0.65756	0.72152	0.76129	0.7612	0.71017	0.62547	0.53272	0.45405	0.40429	0.38902	0.40152	0.42295	0.4149	0.24198	0.3009
80	0.15463	0.14631	0.145	0.19941	0.29748	0.42743	0.52466	0.59906	0.63794	0.64613	0.64456	0.65008	0.65621	0.65848	0.65967	0.66199	0.66522	0.66829	0.67058	0.6707	0.66913	0.66615	0.66196	0.65789	0.65366	0.64904	0.64429	0.63753	0.62645	0.61045	0.58344	0.56288	0.56289	0.59514	0.65443	0.71668	0.75361	0.7504	0.69728	0.61212	0.52042	0.44391	0.39679	0.38391	0.39796	0.41974	0.41051	0.23576	0.32047
81	0.14674	0.1428	0.1509	0.21349	0.31675	0.44909	0.54529	0.61698	0.65231	0.65723	0.65341	0.65742	0.66227	0.66341	0.66363	0.66505	0.66738	0.66954	0.67086	0.67003	0.66755	0.66371	0.65875	0.65397	0.64912	0.64397	0.63869	0.63139	0.61978	0.60339	0.57677	0.55723	0.5587	0.59204	0.65113	0.71162	0.74571	0.73943	0.68433	0.5988	0.50825	0.43396	0.3895	0.379	0.39458	0.41669	0.40629	0.22991	0.34055
82	0.13978	0.14087	0.15847	0.22889	0.33679	0.47095	0.56571	0.63441	0.66607	0.66771	0.66166	0.66418	0.66776	0.6678	0.66706	0.66759	0.66904	0.6703	0.67067	0.66892	0.66554	0.66087	0.65517	0.64971	0.64427	0.63861	0.63284	0.62503	0.61293	0.5962	0.57002	0.55154	0.55447	0.58885	0.64768	0.70636	0.7376	0.72832	0.67132	0.58553	0.49622	0.42422	0.38243	0.3743	0.39138	0.41378	0.40222	0.22444	0.36114
83	0.13379	0.14054	0.16766	0.24548	0.35748	0.49289	0.58582	0.65128	0.67914	0.67752	0.66929	0.67034	0.67267	0.67163	0.66994	0.66961	0.6702	0.67056	0.67	0.66735	0.66311	0.65763	0.65123	0.64512	0.63913	0.63299	0.62675	0.61847	0.60592	0.58889	0.5632	0.54582	0.55019	0.58557	0.64408	0.7009	0.72929	0.71706	0.65827	0.57233	0.48435	0.41469	0.37559	0.36981	0.38836	0.41102	0.39833	0.21934	0.3822
84	0.12883	0.1418	0.17838	0.26316	0.37869	0.51478	0.60551	0.66749	0.69148	0.68661	0.67626	0.67588	0.67698	0.67487	0.67227	0.67109	0.67083	0.67032	0.66885	0.66533	0.66025	0.65401	0.64693	0.64022	0.6337	0.62712	0.62044	0.61172	0.59875	0.58149	0.55632	0.54006	0.54588	0.5822	0.64032	0.69525	0.72079	0.70568	0.6452	0.55921	0.47265	0.40538	0.36899	0.36554	0.38552	0.40842	0.3946	0.21463	0.40374
85	0.12491	0.14464	0.19057	0.2818	0.40028	0.53649	0.62468	0.68296	0.70302	0.69495	0.68255	0.68077	0.68067	0.67753	0.67405	0.67203	0.67095	0.66959	0.66724	0.66287	0.65699	0.65	0.64229	0.635	0.62799	0.621	0.61392	0.60478	0.59145	0.57399	0.5494	0.53429	0.54154	0.57876	0.63642	0.68941	0.71211	0.69418	0.63211	0.54618	0.46113	0.39631	0.36264	0.36149	0.38287	0.40597	0.39105	0.21031	0.42572
86	0.12208	0.14903	0.20411	0.30127	0.42212	0.5579	0.64321	0.69762	0.71371	0.70249	0.68812	0.685	0.68373	0.67959	0.67525	0.67244	0.67056	0.66837	0.66516	0.65997	0.65331	0.64563	0.63731	0.62948	0.62202	0.61465	0.60719	0.59768	0.58401	0.56641	0.54244	0.5285	0.53718	0.57524	0.63239	0.68338	0.70326	0.68259	0.61902	0.53325	0.4498	0.38747	0.35653	0.35767	0.3804	0.40368	0.38767	0.20638	0.44815
87	0.12033	0.15491	0.2189	0.32144	0.44406	0.57889	0.66101	0.71139	0.7235	0.70921	0.69296	0.68855	0.68615	0.68104	0.67588	0.6723	0.66965	0.66666	0.66261	0.65664	0.64924	0.6409	0.63201	0.62368	0.61579	0.60808	0.60028	0.59042	0.57646	0.55876	0.53545	0.52271	0.5328	0.57166	0.62822	0.67719	0.69426	0.6709	0.60595	0.52045	0.43867	0.37888	0.35067	0.35408	0.37812	0.40155	0.38447	0.20284	0.47099
88	0.11967	0.16223	0.23483	0.34215	0.46597	0.59932	0.67799	0.7242	0.73234	0.71508	0.69705	0.69141	0.68792	0.68189	0.67595	0.67163	0.66822	0.66446	0.65962	0.65288	0.64479	0.63582	0.6264	0.6176	0.60933	0.60129	0.59318	0.58301	0.5688	0.55106	0.52845	0.51693	0.52841	0.56801	0.62392	0.67083	0.6851	0.65914	0.59291	0.50777	0.42775	0.37054	0.34508	0.35072	0.37603	0.39958	0.38145	0.1997	0.49424
89	0.12009	0.17093	0.25178	0.36328	0.4877	0.61909	0.69405	0.736	0.74019	0.72007	0.70037	0.69356	0.68903	0.68212	0.67544	0.67041	0.66629	0.66179	0.65617	0.64872	0.63996	0.6304	0.62049	0.61126	0.60264	0.59432	0.58592	0.57548	0.56105	0.54331	0.52144	0.51116	0.52401	0.5643	0.6195	0.66432	0.6758	0.64732	0.5799	0.49525	0.41706	0.36247	0.33974	0.34759	0.37414	0.39777	0.37862	0.19695	0.51788
90	0.12158	0.18091	0.2696	0.38466	0.50912	0.63807	0.70911	0.74671	0.74701	0.72415	0.7029	0.695	0.68947	0.68174	0.67435	0.66866	0.66386	0.65864	0.65229	0.64415	0.63476	0.62465	0.61429	0.60467	0.59573	0.58716	0.57851	0.56782	0.55322	0.53553	0.51444	0.50541	0.51961	0.56053	0.61496	0.65765	0.66638	0.63545	0.56696	0.48288	0.40659	0.35467	0.33468	0.3447	0.37244	0.39612	0.37596	0.19461	0.54189
91	0.1241	0.1921	0.28817	0.40615	0.53009	0.65617	0.72308	0.75629	0.75278	0.72731	0.70464	0.69572	0.68926	0.68074	0.6727	0.66639	0.66093	0.65503	0.64798	0.63919	0.62921	0.6186	0.60782	0.59785	0.58862	0.57983	0.57096	0.56006	0.54532	0.52773	0.50745	0.49969	0.51522	0.55672	0.61031	0.65084	0.65684	0.62355	0.55408	0.47067	0.39638	0.34714	0.32989	0.34206	0.37094	0.39464	0.3735	0.19267	0.56625
92	0.12763	0.20438	0.30733	0.4276	0.55047	0.67326	0.73589	0.76468	0.75745	0.72954	0.70557	0.69572	0.68838	0.67914	0.67049	0.66359	0.65751	0.65097	0.64325	0.63386	0.62333	0.61224	0.60108	0.5908	0.58133	0.57234	0.56329	0.5522	0.53737	0.51992	0.50049	0.49401	0.51085	0.55286	0.60556	0.6439	0.64719	0.61162	0.54129	0.45866	0.38641	0.33991	0.32538	0.33965	0.36963	0.39333	0.37123	0.19113	0.59095
93	0.1321	0.21764	0.32694	0.44886	0.57013	0.68926	0.74747	0.77185	0.76103	0.73083	0.7057	0.695	0.68685	0.67694	0.66773	0.66027	0.65362	0.64647	0.63812	0.62815	0.61711	0.6056	0.5941	0.58354	0.57386	0.56471	0.5555	0.54427	0.52938	0.51212	0.49357	0.48838	0.50649	0.54896	0.60071	0.63684	0.63745	0.59968	0.5286	0.44683	0.37671	0.33296	0.32115	0.33749	0.36852	0.39219	0.36914	0.19	0.61596
94	0.13748	0.23178	0.34684	0.46978	0.58895	0.70407	0.75776	0.77776	0.76347	0.73116	0.70502	0.69356	0.68466	0.67413	0.66442	0.65645	0.64926	0.64154	0.6326	0.6221	0.61059	0.59868	0.58689	0.57609	0.56623	0.55696	0.54762	0.53627	0.52137	0.50434	0.48669	0.4828	0.50216	0.54502	0.59576	0.62966	0.62763	0.58774	0.51601	0.43521	0.36728	0.32631	0.31721	0.33557	0.36761	0.39121	0.36725	0.18927	0.64127
95	0.14368	0.24665	0.36689	0.49021	0.60681	0.71761	0.7667	0.78238	0.76478	0.73055	0.70354	0.69141	0.68183	0.67075	0.66057	0.65214	0.64445	0.63619	0.62671	0.61571	0.60377	0.59152	0.57947	0.56846	0.55847	0.54909	0.53965	0.52822	0.51333	0.49658	0.47987	0.47728	0.49785	0.54106	0.59073	0.62237	0.61774	0.57582	0.50355	0.42382	0.35814	0.31997	0.31355	0.33391	0.3669	0.3904	0.36556	0.18895	0.66687
96	0.15065	0.26213	0.38692	0.51	0.6236	0.72979	0.77425	0.78569	0.76495	0.72898	0.70126	0.68855	0.67836	0.66678	0.6562	0.64735	0.6392	0.63044	0.62045	0.609	0.59668	0.58412	0.57185	0.56068	0.55057	0.54113	0.53161	0.52013	0.5053	0.48886	0.47312	0.47183	0.49359	0.53707	0.58561	0.61499	0.60778	0.56393	0.49122	0.41265	0.34929	0.31394	0.31019	0.33249	0.36639	0.38976	0.36405	0.18903	0.69272
97	0.15829	0.27808	0.40678	0.52903	0.63919	0.74055	0.78036	0.78767	0.76398	0.72648	0.6982	0.68501	0.67427	0.66226	0.65132	0.6421	0.63352	0.62431	0.61384	0.60199	0.58932	0.57649	0.56404	0.55274	0.54256	0.53308	0.52352	0.51202	0.49728	0.4812	0.46644	0.46646	0.48936	0.53306	0.58042	0.60751	0.59778	0.55208	0.47905	0.40172	0.34073	0.30822	0.30713	0.33132	0.36609	0.3893	0.36275	0.18953	0.71882
98	0.16654	0.29436	0.42631	0.54715	0.65351	0.74983	0.785	0.7883	0.76187	0.72304	0.69435	0.68078	0.66957	0.65719	0.64595	0.6364	0.62744	0.6178	0.60692	0.59469	0.58171	0.56866	0.55607	0.54468	0.53445	0.52496	0.51539	0.50389	0.48928	0.4736	0.45985	0.46118	0.48519	0.52904	0.57517	0.59996	0.58774	0.54029	0.46703	0.39104	0.33248	0.30283	0.30436	0.33041	0.36598	0.389	0.36164	0.19043	0.74515
99	0.17528	0.31081	0.44537	0.56425	0.66645	0.75756	0.78814	0.7876	0.75863	0.71869	0.68975	0.67588	0.66427	0.65159	0.6401	0.63027	0.62097	0.61095	0.59968	0.58712	0.57388	0.56065	0.54795	0.5365	0.52626	0.5168	0.50723	0.49577	0.48133	0.46608	0.45336	0.45599	0.48107	0.52501	0.56985	0.59233	0.57768	0.52857	0.45519	0.38063	0.32455	0.29776	0.30189	0.32975	0.36608	0.38887	0.36073	0.19173	0.77168
100	0.18443	0.32731	0.4638	0.58019	0.67793	0.7637	0.78978	0.78555	0.75427	0.71345	0.68441	0.67035	0.65841	0.64549	0.63379	0.62372	0.61412	0.60377	0.59215	0.57931	0.56585	0.55247	0.5397	0.52823	0.51801	0.50859	0.49907	0.48767	0.47342	0.45865	0.44698	0.4509	0.47701	0.52098	0.56448	0.58465	0.5676	0.51693	0.44354	0.37049	0.31695	0.29303	0.29973	0.32934	0.36637	0.38892	0.36002	0.19344	0.7984
101	0.1939	0.34369	0.48146	0.59487	0.68788	0.76823	0.78989	0.78218	0.74883	0.70733	0.67835	0.66419	0.652	0.63889	0.62705	0.61679	0.60693	0.59628	0.58435	0.57126	0.55762	0.54413	0.53134	0.51988	0.50971	0.50036	0.4909	0.4796	0.46558	0.45131	0.44071	0.44592	0.47301	0.51695	0.55907	0.57691	0.55753	0.50538	0.43209	0.36064	0.30967	0.28863	0.29787	0.32918	0.36687	0.38914	0.35951	0.19555	0.82528
102	0.20356	0.35982	0.49822	0.60818	0.69623	0.77111	0.78849	0.77749	0.74232	0.70036	0.67159	0.65743	0.64506	0.63183	0.61989	0.60948	0.5994	0.58849	0.5763	0.56301	0.54923	0.53567	0.52288	0.51147	0.50138	0.49213	0.48276	0.47158	0.45781	0.44409	0.43457	0.44106	0.46909	0.51293	0.55361	0.56913	0.54746	0.49395	0.42085	0.35108	0.30274	0.28457	0.29632	0.32928	0.36757	0.38952	0.35921	0.19806	0.85231
103	0.21333	0.37555	0.51394	0.62003	0.70293	0.77232	0.78557	0.77151	0.73477	0.69258	0.66417	0.65009	0.63761	0.62432	0.61234	0.60182	0.59156	0.58043	0.56802	0.55456	0.54068	0.5271	0.51435	0.50301	0.49303	0.4839	0.47465	0.46361	0.45014	0.43699	0.42857	0.43632	0.46524	0.50892	0.54812	0.56131	0.53741	0.48263	0.40983	0.34182	0.29615	0.28086	0.29508	0.32963	0.36847	0.39008	0.3591	0.20097	0.87947
104	0.2231	0.39074	0.5285	0.63033	0.70794	0.77187	0.78115	0.76428	0.72622	0.68402	0.65611	0.64221	0.62969	0.6164	0.60443	0.59384	0.58344	0.57213	0.55954	0.54595	0.53201	0.51843	0.50576	0.49453	0.48468	0.4757	0.46658	0.45572	0.44257	0.43002	0.42271	0.43171	0.46148	0.50493	0.5426	0.55347	0.5274	0.47144	0.39905	0.33288	0.28991	0.2775	0.29415	0.33024	0.36956	0.39081	0.35919	0.20428	0.90674
105	0.23276	0.40526	0.54178	0.63902	0.71123	0.76974	0.77526	0.75582	0.7167	0.67471	0.64746	0.63382	0.62133	0.60809	0.59617	0.58556	0.57506	0.5636	0.55087	0.5372	0.52323	0.50969	0.49713	0.48603	0.47635	0.46754	0.45858	0.44792	0.43511	0.4232	0.417	0.42723	0.4578	0.50096	0.53706	0.54562	0.51744	0.4604	0.38852	0.32426	0.28403	0.27448	0.29353	0.33109	0.37086	0.39171	0.35948	0.20799	0.9341
106	0.24221	0.41897	0.55369	0.64603	0.71277	0.76596	0.76793	0.74618	0.70628	0.6647	0.63823	0.62494	0.61254	0.59942	0.5876	0.577	0.56644	0.55488	0.54203	0.52831	0.51436	0.5009	0.48847	0.47755	0.46805	0.45943	0.45065	0.44021	0.42778	0.41653	0.41146	0.4229	0.45421	0.49702	0.53151	0.53776	0.50753	0.44952	0.37824	0.31597	0.27851	0.27182	0.29322	0.3322	0.37235	0.39278	0.35997	0.21209	0.96153
107	0.25134	0.43176	0.56412	0.65131	0.71255	0.76055	0.75919	0.73541	0.69498	0.65404	0.62848	0.61561	0.60337	0.59042	0.57874	0.5682	0.5576	0.54597	0.53306	0.51933	0.50542	0.49208	0.47982	0.46909	0.4598	0.45139	0.44282	0.43262	0.42059	0.41003	0.40608	0.41871	0.45072	0.49312	0.52596	0.52991	0.49769	0.4388	0.36823	0.30802	0.27336	0.26952	0.29322	0.33356	0.37404	0.39401	0.36066	0.21657	0.98901
108	0.26006	0.4435	0.573	0.65482	0.71057	0.75353	0.7491	0.72356	0.68287	0.64276	0.61823	0.60587	0.59385	0.58111	0.56962	0.55917	0.54858	0.53691	0.52397	0.51026	0.49644	0.48324	0.47118	0.46067	0.45161	0.44344	0.43509	0.42516	0.41356	0.4037	0.40089	0.41468	0.44734	0.48926	0.52041	0.52207	0.48793	0.42827	0.3585	0.30041	0.26858	0.26757	0.29353	0.33517	0.37593	0.39541	0.36155	0.22145	1.01651
109	0.26828	0.4541	0.58026	0.65654	0.70685	0.74495	0.73771	0.7107	0.67001	0.63092	0.60754	0.59576	0.58401	0.57154	0.56027	0.54995	0.5394	0.52773	0.51479	0.50114	0.48743	0.47441	0.46258	0.45231	0.44351	0.43559	0.42748	0.41783	0.40668	0.39756	0.39588	0.41081	0.44405	0.48544	0.51486	0.51425	0.47826	0.41793	0.34906	0.29317	0.26419	0.26598	0.29415	0.33703	0.378	0.39698	0.36264	0.2267	1.04403
110	0.27589	0.46346	0.58583	0.65645	0.70141	0.73486	0.72508	0.69688	0.65644	0.61857	0.59645	0.5853	0.57389	0.56173	0.55072	0.54056	0.53008	0.51844	0.50554	0.49198	0.47843	0.46561	0.45402	0.44403	0.43551	0.42785	0.42	0.41066	0.39998	0.39162	0.39106	0.40711	0.44089	0.48167	0.50933	0.50647	0.46869	0.40779	0.33992	0.28628	0.26017	0.26476	0.29509	0.33914	0.38027	0.39871	0.36393	0.23233	1.07153
111	0.28283	0.47148	0.58967	0.65456	0.69428	0.72331	0.71128	0.68218	0.64225	0.60576	0.585	0.57455	0.56352	0.55171	0.541	0.53103	0.52065	0.50908	0.49625	0.48281	0.46944	0.45685	0.44555	0.43584	0.42762	0.42025	0.41266	0.40365	0.39346	0.38588	0.38644	0.40358	0.43783	0.47795	0.50383	0.49873	0.45924	0.39787	0.33109	0.27976	0.25655	0.2639	0.29633	0.34149	0.38273	0.40061	0.36542	0.23834	1.09901
112	0.28901	0.4781	0.59175	0.65087	0.68551	0.71038	0.69639	0.66666	0.62748	0.59256	0.57325	0.56355	0.55295	0.54153	0.53115	0.5214	0.51114	0.49966	0.48694	0.47365	0.46049	0.44816	0.43716	0.42777	0.41985	0.41278	0.40549	0.39681	0.38714	0.38035	0.38204	0.40022	0.4349	0.4743	0.49835	0.49104	0.44992	0.38817	0.32258	0.27363	0.25331	0.2634	0.29788	0.34408	0.38537	0.40267	0.3671	0.24471	1.12643
113	0.29436	0.48325	0.59204	0.64541	0.67515	0.69613	0.68047	0.65042	0.61222	0.57901	0.56123	0.55233	0.5422	0.53121	0.52119	0.51168	0.50158	0.49022	0.47763	0.46453	0.4516	0.43956	0.42888	0.41982	0.41223	0.40548	0.39849	0.39017	0.38103	0.37504	0.37784	0.39705	0.43209	0.4707	0.49292	0.48342	0.44073	0.37871	0.31439	0.26787	0.25047	0.26327	0.29974	0.34692	0.3882	0.40488	0.36897	0.25145	1.15378
114	0.29882	0.48689	0.59055	0.63821	0.66328	0.68065	0.66363	0.63352	0.59654	0.56519	0.549	0.54094	0.53132	0.5208	0.51116	0.50191	0.492	0.48078	0.46835	0.45546	0.44279	0.43107	0.42072	0.41202	0.40477	0.39834	0.39167	0.38372	0.37513	0.36996	0.37387	0.39406	0.4294	0.46718	0.48752	0.47586	0.43168	0.3695	0.30654	0.2625	0.24802	0.2635	0.3019	0.34999	0.39122	0.40726	0.37104	0.25855	1.18105
115	0.30234	0.48897	0.58728	0.62933	0.64995	0.66404	0.64594	0.61606	0.5805	0.55114	0.5366	0.52943	0.52035	0.51031	0.50108	0.49213	0.48241	0.47137	0.45913	0.44647	0.43409	0.42269	0.41271	0.40438	0.39749	0.39139	0.38504	0.37748	0.36946	0.36512	0.37012	0.39126	0.42685	0.46373	0.48218	0.46839	0.4228	0.36055	0.29903	0.25752	0.24598	0.2641	0.30437	0.3533	0.39441	0.40979	0.37329	0.26601	1.2082
116	0.30487	0.48947	0.58226	0.61882	0.63527	0.64638	0.62751	0.59812	0.56419	0.53694	0.5241	0.51783	0.50933	0.49981	0.491	0.48236	0.47286	0.46201	0.44998	0.43758	0.42551	0.41447	0.40487	0.39691	0.39039	0.38464	0.37863	0.37147	0.36402	0.36053	0.36661	0.38866	0.42443	0.46036	0.47689	0.46101	0.41408	0.35186	0.29187	0.25295	0.24433	0.26505	0.30714	0.35684	0.39778	0.41248	0.37574	0.27381	1.23523
117	0.30637	0.48838	0.57551	0.60676	0.61932	0.62778	0.60843	0.57979	0.54767	0.52264	0.51154	0.5062	0.49829	0.4893	0.48094	0.47262	0.46337	0.45273	0.44093	0.42881	0.41708	0.4064	0.3972	0.38963	0.38349	0.3781	0.37244	0.36568	0.35883	0.35619	0.36333	0.38625	0.42215	0.45707	0.47167	0.45372	0.40554	0.34345	0.28508	0.24877	0.24309	0.26638	0.31021	0.36061	0.40132	0.41531	0.37838	0.28195	1.2621
118	0.30683	0.4857	0.56709	0.59323	0.6022	0.60834	0.58882	0.56116	0.53103	0.5083	0.49897	0.49457	0.48728	0.47885	0.47094	0.46296	0.45396	0.44355	0.43201	0.42019	0.40881	0.39852	0.38972	0.38256	0.37681	0.37178	0.36647	0.36014	0.35388	0.35211	0.3603	0.38405	0.42002	0.45387	0.46651	0.44654	0.39718	0.33532	0.27865	0.24501	0.24225	0.26806	0.31357	0.3646	0.40504	0.4183	0.3812	0.29043	1.28881
119	0.30623	0.48146	0.55705	0.57832	0.58402	0.58819	0.56876	0.54234	0.51435	0.494	0.48645	0.48299	0.47633	0.46847	0.46102	0.45339	0.44466	0.4345	0.42324	0.41174	0.40072	0.39084	0.38245	0.37571	0.37036	0.3657	0.36075	0.35485	0.34921	0.34829	0.35751	0.38205	0.41802	0.45076	0.46144	0.43948	0.38903	0.3275	0.27259	0.24165	0.24181	0.2701	0.31722	0.36882	0.40892	0.42144	0.3842	0.29924	1.31533
120	0.30466	0.47581	0.54563	0.56226	0.56502	0.56752	0.54845	0.52345	0.49773	0.47978	0.474	0.4715	0.46549	0.4582	0.45124	0.44396	0.43551	0.42562	0.41464	0.40348	0.39284	0.38337	0.37542	0.36911	0.36415	0.35987	0.35529	0.34982	0.3448	0.34475	0.35498	0.38026	0.41618	0.44775	0.45645	0.43254	0.38108	0.31997	0.26692	0.23872	0.24178	0.2725	0.32117	0.37326	0.41297	0.42471	0.38738	0.30838	1.34164
121	0.30279	0.46971	0.53378	0.54596	0.54598	0.54701	0.5284	0.50488	0.48134	0.46567	0.46156	0.46003	0.45475	0.4481	0.44164	0.43474	0.42658	0.41697	0.40629	0.39548	0.38524	0.37619	0.36868	0.36279	0.35824	0.35433	0.35012	0.34509	0.34069	0.34151	0.35272	0.37871	0.41451	0.44487	0.45158	0.42575	0.37336	0.31277	0.26163	0.2362	0.24216	0.27526	0.3254	0.37791	0.41718	0.42813	0.39074	0.31783	1.3677
122	0.30074	0.46331	0.52169	0.52959	0.52705	0.52678	0.50872	0.48669	0.46526	0.45168	0.44913	0.44863	0.44416	0.43819	0.43226	0.42575	0.4179	0.40858	0.39822	0.38777	0.37793	0.36931	0.36224	0.35678	0.35263	0.34909	0.34526	0.34068	0.33691	0.33859	0.35076	0.37739	0.41302	0.44211	0.44682	0.41913	0.36588	0.30589	0.25674	0.2341	0.24294	0.27838	0.32992	0.38278	0.42155	0.43169	0.39427	0.32758	1.3935
123	0.29849	0.45662	0.50938	0.51316	0.50826	0.50686	0.48943	0.46892	0.44949	0.43786	0.43678	0.43733	0.43375	0.42852	0.42314	0.41703	0.4095	0.40047	0.39044	0.38036	0.37093	0.36275	0.35612	0.35109	0.34735	0.34418	0.34071	0.33658	0.33344	0.33597	0.34908	0.37632	0.41172	0.43949	0.44219	0.41267	0.35865	0.29935	0.25226	0.23244	0.24413	0.28184	0.33471	0.38785	0.42607	0.43538	0.39798	0.33763	1.41901
124	0.29605	0.44964	0.49686	0.49672	0.48965	0.48728	0.47057	0.45158	0.43406	0.42423	0.42453	0.42617	0.42355	0.4191	0.41429	0.40859	0.40139	0.39267	0.38298	0.37327	0.36426	0.35652	0.35033	0.34573	0.34238	0.33959	0.33649	0.33281	0.33029	0.33367	0.34769	0.37549	0.41059	0.437	0.43769	0.40639	0.35168	0.29315	0.24817	0.2312	0.24573	0.28566	0.33979	0.39313	0.43075	0.43921	0.40184	0.34797	1.44422
125	0.29344	0.44243	0.48422	0.48035	0.4713	0.46813	0.45219	0.43473	0.41902	0.41084	0.41245	0.41522	0.41361	0.40997	0.40573	0.40045	0.39357	0.38516	0.37581	0.36649	0.35789	0.35059	0.34484	0.34067	0.33772	0.3353	0.33257	0.32933	0.32745	0.33166	0.34656	0.37487	0.40961	0.43462	0.43329	0.40026	0.34494	0.28727	0.24448	0.23037	0.24771	0.2898	0.34511	0.39858	0.43554	0.44313	0.40585	0.35857	1.469
126	0.29082	0.43529	0.47184	0.46446	0.45358	0.44968	0.43449	0.41849	0.40449	0.39786	0.40069	0.40453	0.40391	0.40104	0.39737	0.39248	0.38592	0.37782	0.3688	0.35985	0.35166	0.34479	0.33948	0.33572	0.33316	0.33109	0.32873	0.32595	0.32469	0.32974	0.34549	0.37425	0.40856	0.43211	0.42878	0.3941	0.33829	0.28161	0.24109	0.22986	0.24998	0.29416	0.35054	0.40406	0.4403	0.447	0.40983	0.36925	1.4928
127	0.28821	0.42827	0.45978	0.44909	0.43653	0.43196	0.41749	0.40285	0.39046	0.38529	0.38926	0.39412	0.39443	0.39231	0.38918	0.38468	0.37843	0.37062	0.36193	0.35334	0.34554	0.33909	0.33419	0.33083	0.32865	0.32694	0.32494	0.32262	0.322	0.32786	0.34443	0.37357	0.40739	0.42944	0.42413	0.38788	0.33171	0.27614	0.23797	0.22966	0.25252	0.2987	0.35606	0.40952	0.44498	0.45076	0.41375	0.37998	1.51546
128	0.28562	0.42136	0.44802	0.43423	0.42012	0.41493	0.40115	0.38779	0.37691	0.37312	0.37817	0.38398	0.38518	0.38377	0.38116	0.37703	0.37108	0.36356	0.35518	0.34694	0.33953	0.33348	0.32898	0.32602	0.3242	0.32284	0.32121	0.31934	0.31936	0.32604	0.34339	0.37285	0.4061	0.42662	0.41935	0.38162	0.32522	0.27088	0.23514	0.22976	0.25531	0.30341	0.36165	0.41496	0.44957	0.45441	0.4176	0.39072	1.53695
129	0.28303	0.41456	0.43657	0.41987	0.40433	0.39858	0.38545	0.3733	0.36384	0.36133	0.36738	0.3741	0.37614	0.37542	0.3733	0.36953	0.36387	0.35663	0.34855	0.34066	0.33362	0.32796	0.32386	0.32127	0.31982	0.31879	0.31753	0.31612	0.31679	0.32426	0.34235	0.37208	0.40469	0.42364	0.41444	0.37533	0.31883	0.26583	0.23259	0.23015	0.25835	0.30828	0.3673	0.42037	0.45406	0.45795	0.42136	0.40146	1.55723
130	0.28046	0.40787	0.42541	0.40598	0.38913	0.38287	0.37037	0.35935	0.35122	0.34991	0.35691	0.36447	0.36731	0.36725	0.3656	0.36218	0.3568	0.34983	0.34205	0.33449	0.32781	0.32253	0.31881	0.31659	0.31549	0.3148	0.3139	0.31296	0.31426	0.32252	0.34132	0.37125	0.40316	0.42051	0.40941	0.36901	0.31254	0.26101	0.23034	0.23084	0.26164	0.3133	0.37299	0.42572	0.45844	0.46136	0.42504	0.41217	1.57627
131	0.2779	0.4013	0.41453	0.39255	0.3745	0.36778	0.35588	0.34592	0.33903	0.33885	0.34673	0.35509	0.3587	0.35925	0.35807	0.35498	0.34987	0.34316	0.33567	0.32843	0.32211	0.31719	0.31384	0.31198	0.31121	0.31086	0.31033	0.30986	0.3118	0.32082	0.34028	0.37035	0.4015	0.41723	0.40427	0.36269	0.30637	0.25642	0.22838	0.23182	0.26515	0.31846	0.37871	0.43102	0.4627	0.46464	0.42861	0.42283	1.59403
132	0.27535	0.39482	0.40393	0.37956	0.36042	0.35329	0.34195	0.333	0.32727	0.32814	0.33685	0.34595	0.35028	0.35143	0.35069	0.34792	0.34307	0.33662	0.32941	0.32248	0.3165	0.31194	0.30894	0.30743	0.307	0.30697	0.3068	0.3068	0.30938	0.31916	0.33925	0.36939	0.39972	0.4138	0.39903	0.35637	0.30033	0.25206	0.22671	0.23309	0.26889	0.32374	0.38444	0.43624	0.46684	0.46777	0.43208	0.43343	1.61049
133	0.27281	0.38846	0.3936	0.367	0.34687	0.33937	0.32857	0.32055	0.31592	0.31778	0.32725	0.33705	0.34206	0.34378	0.34346	0.341	0.33641	0.3302	0.32327	0.31664	0.31099	0.30677	0.30412	0.30295	0.30284	0.30314	0.30333	0.3038	0.30702	0.31753	0.3382	0.36835	0.39781	0.41023	0.39371	0.35006	0.29443	0.24795	0.22534	0.23463	0.27283	0.32913	0.39019	0.44138	0.47083	0.47075	0.43543	0.44393	1.62561
134	0.27029	0.3822	0.38354	0.35486	0.33384	0.32599	0.31571	0.30857	0.30496	0.30773	0.31792	0.32838	0.33404	0.3363	0.33638	0.33422	0.32987	0.32391	0.31723	0.3109	0.30557	0.30169	0.29938	0.29853	0.29874	0.29936	0.29991	0.30086	0.30471	0.31593	0.33714	0.36725	0.39577	0.40652	0.38829	0.34378	0.28868	0.24409	0.22426	0.23645	0.27698	0.33463	0.39592	0.44642	0.47467	0.47357	0.43865	0.45432	1.63936
135	0.26779	0.37603	0.37373	0.34312	0.32129	0.31314	0.30336	0.29704	0.29438	0.29801	0.30885	0.31993	0.3262	0.32898	0.32945	0.32758	0.32346	0.31773	0.31132	0.30527	0.30024	0.29669	0.29471	0.29418	0.2947	0.29563	0.29654	0.29796	0.30244	0.31436	0.33606	0.36607	0.39361	0.40269	0.38281	0.33754	0.2831	0.24049	0.22348	0.23854	0.28132	0.3402	0.40163	0.45135	0.47836	0.47622	0.44174	0.46457	1.65173
136	0.2653	0.36997	0.36418	0.33177	0.30921	0.3008	0.29148	0.28594	0.28417	0.28859	0.30005	0.31169	0.31855	0.32182	0.32266	0.32106	0.31718	0.31167	0.30551	0.29973	0.29501	0.29177	0.2901	0.28989	0.29071	0.29195	0.29323	0.29512	0.30022	0.31281	0.33497	0.36481	0.39132	0.39872	0.37726	0.33134	0.27768	0.23714	0.22299	0.2409	0.28584	0.34585	0.40731	0.45617	0.48188	0.4787	0.44468	0.47467	1.66268
137	0.26282	0.36401	0.35487	0.32079	0.29758	0.28895	0.28008	0.27526	0.27431	0.27947	0.29149	0.30367	0.31107	0.31482	0.31601	0.31468	0.31102	0.30573	0.2998	0.2943	0.28987	0.28693	0.28557	0.28566	0.28677	0.28832	0.28996	0.29233	0.29804	0.31128	0.33385	0.36346	0.38891	0.39464	0.37165	0.3252	0.27244	0.23407	0.22279	0.2435	0.29053	0.35156	0.41293	0.46085	0.48522	0.481	0.44747	0.48459	1.67221
138	0.26037	0.35814	0.3458	0.31018	0.2864	0.27756	0.26912	0.26497	0.26479	0.27064	0.28318	0.29586	0.30377	0.30797	0.3095	0.30842	0.30497	0.2999	0.29421	0.28897	0.28482	0.28218	0.28111	0.28149	0.28289	0.28475	0.28674	0.28959	0.29591	0.30977	0.3327	0.36203	0.38637	0.39043	0.366	0.31914	0.2674	0.23126	0.22289	0.24635	0.29538	0.35732	0.4185	0.46539	0.48838	0.4831	0.4501	0.49431	1.68029
139	0.25792	0.35237	0.33695	0.29991	0.27563	0.26662	0.25859	0.25507	0.25561	0.26209	0.27511	0.28824	0.29665	0.30127	0.30312	0.30229	0.29905	0.29418	0.28872	0.28373	0.27985	0.2775	0.27672	0.27738	0.27907	0.28122	0.28358	0.2869	0.29382	0.30828	0.33152	0.36052	0.3837	0.38612	0.36032	0.31315	0.26255	0.22873	0.22327	0.24944	0.30037	0.3631	0.42399	0.46977	0.49134	0.48502	0.45256	0.50381	1.68691
140	0.2555	0.34669	0.32834	0.28999	0.26527	0.25611	0.24847	0.24554	0.24674	0.25381	0.26726	0.28082	0.28969	0.29471	0.29688	0.29628	0.29323	0.28857	0.28333	0.27858	0.27497	0.27289	0.2724	0.27334	0.2753	0.27774	0.28046	0.28426	0.29176	0.3068	0.3303	0.35892	0.38092	0.38171	0.35461	0.30726	0.2579	0.22647	0.22393	0.25276	0.30549	0.36891	0.4294	0.474	0.49411	0.48673	0.45486	0.51308	1.69206
141	0.25309	0.34111	0.31995	0.2804	0.2553	0.24602	0.23874	0.23636	0.23818	0.24579	0.25964	0.2736	0.28289	0.2883	0.29076	0.29039	0.28754	0.28306	0.27804	0.27353	0.27018	0.26837	0.26814	0.26935	0.27158	0.27432	0.27739	0.28166	0.28974	0.30532	0.32905	0.35723	0.37802	0.3772	0.34889	0.30146	0.25347	0.22449	0.22487	0.2563	0.31073	0.37472	0.43471	0.47805	0.49666	0.48824	0.45697	0.52209	1.69573
142	0.2507	0.33561	0.31177	0.27112	0.2457	0.23632	0.2294	0.22753	0.22992	0.23802	0.25224	0.26656	0.27625	0.28202	0.28477	0.28461	0.28195	0.27766	0.27285	0.26857	0.26547	0.26391	0.26395	0.26542	0.26791	0.27094	0.27437	0.27911	0.28775	0.30385	0.32775	0.35544	0.375	0.3726	0.34316	0.29579	0.24926	0.22279	0.22609	0.26005	0.31607	0.38052	0.4399	0.48192	0.499	0.48953	0.45889	0.53083	1.69792
143	0.24833	0.33021	0.30379	0.26215	0.23647	0.22701	0.22042	0.21903	0.22194	0.2305	0.24505	0.2597	0.26977	0.27589	0.2789	0.27895	0.27647	0.27237	0.26775	0.2637	0.26084	0.25953	0.25983	0.26155	0.2643	0.26762	0.2714	0.2766	0.2858	0.30238	0.32642	0.35357	0.37187	0.36791	0.33744	0.29023	0.24527	0.22137	0.22757	0.264	0.32152	0.38631	0.44498	0.4856	0.50112	0.49061	0.46062	0.53927	1.69861
144	0.24598	0.32489	0.29603	0.25348	0.22758	0.21806	0.2118	0.21084	0.21425	0.22322	0.23806	0.25301	0.26345	0.26988	0.27315	0.2734	0.27109	0.26717	0.26275	0.25892	0.25629	0.25523	0.25577	0.25773	0.26074	0.26434	0.26848	0.27413	0.28387	0.30092	0.32503	0.3516	0.36863	0.36316	0.33173	0.28481	0.24152	0.22023	0.22932	0.26814	0.32704	0.39205	0.44992	0.48907	0.50302	0.49147	0.46216	0.54741	1.69781
145	0.24365	0.31966	0.28846	0.24509	0.21902	0.20947	0.20351	0.20296	0.20681	0.21616	0.23128	0.2465	0.25726	0.26401	0.26752	0.26796	0.26582	0.26207	0.25784	0.25422	0.25182	0.25099	0.25177	0.25398	0.25723	0.26111	0.2656	0.27171	0.28198	0.29945	0.3236	0.34955	0.36528	0.35834	0.32606	0.27953	0.238	0.21938	0.23133	0.27246	0.33262	0.39775	0.45471	0.49234	0.50468	0.4921	0.46349	0.55521	1.69551
146	0.24134	0.31451	0.28108	0.23698	0.21079	0.20121	0.19555	0.19538	0.19964	0.20933	0.22468	0.24016	0.25123	0.25827	0.26201	0.26264	0.26065	0.25707	0.25303	0.24961	0.24742	0.24682	0.24783	0.25027	0.25378	0.25793	0.26277	0.26933	0.2801	0.29797	0.32212	0.34739	0.36183	0.35346	0.32042	0.2744	0.23473	0.2188	0.23359	0.27694	0.33826	0.40338	0.45934	0.49539	0.5061	0.49251	0.46461	0.56267	1.69173
147	0.23905	0.30945	0.2739	0.22914	0.20286	0.19328	0.18789	0.18808	0.19271	0.20272	0.21828	0.23398	0.24534	0.25265	0.25661	0.25741	0.25559	0.25216	0.2483	0.24508	0.24311	0.24273	0.24396	0.24663	0.25037	0.2548	0.25998	0.26698	0.27825	0.29648	0.32058	0.34515	0.35828	0.34853	0.31482	0.26943	0.23171	0.2185	0.23609	0.28158	0.34394	0.40894	0.46381	0.49821	0.50727	0.49269	0.46552	0.56977	1.68647
148	0.23678	0.30447	0.2669	0.22156	0.19524	0.18567	0.18054	0.18105	0.18603	0.19631	0.21205	0.22796	0.23958	0.24715	0.25132	0.25229	0.25062	0.24735	0.24366	0.24063	0.23886	0.2387	0.24015	0.24304	0.24701	0.25171	0.25724	0.26468	0.27642	0.29498	0.31899	0.34282	0.35464	0.34355	0.30929	0.26463	0.22894	0.21847	0.23882	0.28636	0.34965	0.41441	0.46809	0.5008	0.5082	0.49263	0.46621	0.5765	1.67974
149	0.23453	0.29957	0.26007	0.21423	0.1879	0.17835	0.17348	0.17428	0.17957	0.19011	0.20601	0.22209	0.23396	0.24177	0.24615	0.24727	0.24574	0.24263	0.23911	0.23626	0.2347	0.23474	0.23639	0.2395	0.2437	0.24867	0.25454	0.2624	0.27461	0.29347	0.31734	0.34039	0.35091	0.33855	0.30382	0.26001	0.22642	0.21872	0.24178	0.29127	0.35537	0.41978	0.47219	0.50315	0.50888	0.49233	0.46668	0.58284	1.67156
150	0.2323	0.29474	0.25342	0.20714	0.18084	0.17132	0.16669	0.16777	0.17335	0.1841	0.20013	0.21638	0.22847	0.23651	0.24107	0.24235	0.24096	0.238	0.23464	0.23197	0.2306	0.23084	0.2327	0.23602	0.24044	0.24568	0.25188	0.26017	0.27281	0.29194	0.31563	0.33788	0.34709	0.33352	0.29843	0.25557	0.22416	0.21924	0.24496	0.2963	0.36109	0.42504	0.47608	0.50525	0.5093	0.4918	0.46692	0.58878	1.66192
151	0.2301	0.29	0.24694	0.20029	0.17404	0.16457	0.16016	0.1615	0.16733	0.17829	0.19443	0.21081	0.22311	0.23137	0.23611	0.23753	0.23628	0.23345	0.23026	0.22776	0.22657	0.22701	0.22907	0.23258	0.23723	0.24273	0.24927	0.25797	0.27103	0.29039	0.31386	0.33528	0.3432	0.32847	0.29312	0.25133	0.22215	0.22002	0.24835	0.30143	0.36679	0.43017	0.47977	0.5071	0.50946	0.49103	0.46694	0.5943	1.65086
152	0.22792	0.28533	0.24063	0.19366	0.1675	0.15808	0.1539	0.15547	0.16153	0.17265	0.18888	0.20538	0.21788	0.22633	0.23124	0.23281	0.23168	0.229	0.22595	0.22363	0.22262	0.22324	0.22549	0.2292	0.23407	0.23983	0.24669	0.25579	0.26926	0.28882	0.31203	0.33259	0.33923	0.32342	0.28791	0.24728	0.22041	0.22107	0.25193	0.30666	0.37246	0.43516	0.48324	0.50869	0.50937	0.49002	0.46674	0.59939	1.63839
153	0.22576	0.28074	0.23448	0.18726	0.1612	0.15185	0.14787	0.14966	0.15592	0.1672	0.1835	0.2001	0.21277	0.22141	0.22648	0.22817	0.22717	0.22462	0.22173	0.21957	0.21873	0.21953	0.22197	0.22588	0.23096	0.23697	0.24415	0.25365	0.2675	0.28722	0.31014	0.32981	0.3352	0.31837	0.28281	0.24344	0.21894	0.22237	0.25571	0.31197	0.37809	0.44	0.48648	0.51002	0.50901	0.48877	0.4663	0.60405	1.62453
154	0.22363	0.27623	0.22848	0.18106	0.15514	0.14587	0.14209	0.14406	0.15052	0.16191	0.17827	0.19495	0.20778	0.21659	0.22181	0.22363	0.22276	0.22033	0.21759	0.21558	0.21492	0.21589	0.2185	0.2226	0.22789	0.23415	0.24166	0.25154	0.26574	0.2856	0.30819	0.32696	0.33111	0.31333	0.27782	0.2398	0.21772	0.22392	0.25966	0.31734	0.38367	0.44467	0.48949	0.51107	0.50838	0.48728	0.46562	0.60826	1.60932
155	0.22152	0.27178	0.22264	0.17507	0.14931	0.14012	0.13653	0.13868	0.14529	0.1568	0.17318	0.18993	0.20291	0.21188	0.21724	0.21918	0.21842	0.21613	0.21352	0.21167	0.21117	0.21231	0.21509	0.21937	0.22486	0.23137	0.2392	0.24945	0.26399	0.28395	0.30618	0.32403	0.32696	0.30831	0.27295	0.23639	0.21677	0.22572	0.26377	0.32276	0.38917	0.44918	0.49225	0.51186	0.50749	0.48554	0.46472	0.61201	1.59276
156	0.21943	0.26741	0.21695	0.16928	0.1437	0.1346	0.13118	0.1335	0.14025	0.15184	0.16825	0.18505	0.19815	0.20727	0.21276	0.21482	0.21417	0.212	0.20953	0.20783	0.20748	0.20878	0.21174	0.2162	0.22189	0.22864	0.23677	0.24739	0.26225	0.28228	0.3041	0.32102	0.32276	0.30331	0.26821	0.23319	0.21607	0.22775	0.26805	0.32822	0.39459	0.4535	0.49476	0.51237	0.50633	0.48357	0.46358	0.61529	1.5749
157	0.21737	0.26311	0.2114	0.16368	0.13829	0.12929	0.12605	0.12851	0.13539	0.14704	0.16345	0.18028	0.1935	0.20276	0.20838	0.21054	0.21	0.20795	0.20561	0.20405	0.20386	0.20532	0.20844	0.21307	0.21895	0.22595	0.23438	0.24535	0.2605	0.28057	0.30196	0.31794	0.31853	0.29836	0.26361	0.23022	0.21564	0.23002	0.27246	0.33371	0.39992	0.45763	0.49702	0.5126	0.50491	0.48136	0.4622	0.6181	1.55577
158	0.21534	0.25888	0.206	0.15826	0.13309	0.1242	0.12112	0.12371	0.13069	0.1424	0.15879	0.17565	0.18896	0.19835	0.20408	0.20635	0.20592	0.20397	0.20177	0.20035	0.2003	0.20191	0.20519	0.20999	0.21607	0.2233	0.23203	0.24333	0.25876	0.27883	0.29976	0.31478	0.31425	0.29345	0.25916	0.22748	0.21547	0.2325	0.27701	0.33921	0.40514	0.46155	0.49901	0.51255	0.50322	0.47891	0.46059	0.62044	1.5354
159	0.21333	0.25471	0.20073	0.15303	0.12809	0.1193	0.11638	0.11908	0.12616	0.1379	0.15426	0.17113	0.18453	0.19404	0.19987	0.20224	0.20191	0.20008	0.19799	0.19671	0.19681	0.19856	0.20199	0.20695	0.21322	0.22068	0.22971	0.24134	0.25701	0.27705	0.2975	0.31157	0.30995	0.28859	0.25486	0.22498	0.21555	0.23521	0.28167	0.3447	0.41023	0.46526	0.50073	0.51222	0.50126	0.47623	0.45875	0.62228	1.51382
160	0.21135	0.25062	0.1956	0.14796	0.12328	0.1146	0.11182	0.11463	0.12178	0.13354	0.14987	0.16672	0.1802	0.18982	0.19575	0.19822	0.19798	0.19626	0.19429	0.19314	0.19337	0.19527	0.19885	0.20397	0.21042	0.21811	0.22742	0.23936	0.25526	0.27525	0.29518	0.30829	0.30563	0.28379	0.25073	0.2227	0.21588	0.23811	0.28644	0.35018	0.4152	0.46874	0.50218	0.5116	0.49904	0.47331	0.45667	0.62364	1.49107
161	0.20939	0.24659	0.1906	0.14307	0.11864	0.11008	0.10745	0.11035	0.11756	0.12932	0.14559	0.16243	0.17598	0.18569	0.19172	0.19427	0.19412	0.19251	0.19066	0.18963	0.19	0.19204	0.19575	0.20103	0.20766	0.21557	0.22516	0.2374	0.2535	0.2734	0.2928	0.30495	0.30129	0.27907	0.24676	0.22067	0.21647	0.24122	0.29131	0.35563	0.42001	0.47199	0.50334	0.5107	0.49656	0.47017	0.45437	0.6245	1.4672
162	0.20746	0.24262	0.18573	0.13834	0.11418	0.10575	0.10324	0.10623	0.11348	0.12523	0.14144	0.15825	0.17185	0.18165	0.18777	0.1904	0.19034	0.18883	0.18709	0.18619	0.18668	0.18885	0.19271	0.19814	0.20494	0.21308	0.22293	0.23545	0.25173	0.27152	0.29036	0.30155	0.29695	0.27443	0.24297	0.21887	0.21729	0.24451	0.29626	0.36104	0.42467	0.475	0.50422	0.5095	0.49382	0.4668	0.45183	0.62487	1.44224
163	0.20556	0.23872	0.18098	0.13376	0.10989	0.10158	0.0992	0.10226	0.10954	0.12128	0.13741	0.15418	0.16782	0.1777	0.1839	0.18661	0.18664	0.18522	0.1836	0.18281	0.18343	0.18572	0.18971	0.19529	0.20226	0.21061	0.22073	0.23352	0.24996	0.2696	0.28786	0.29811	0.29261	0.26987	0.23935	0.21731	0.21836	0.24797	0.30127	0.36639	0.42916	0.47776	0.50482	0.50803	0.49083	0.4632	0.44907	0.62474	1.41624
164	0.20368	0.23488	0.17635	0.12933	0.10576	0.09758	0.09532	0.09844	0.10574	0.11745	0.13349	0.15021	0.16388	0.17383	0.1801	0.18289	0.183	0.18168	0.18016	0.17949	0.18023	0.18265	0.18677	0.19248	0.19963	0.20819	0.21856	0.2316	0.24817	0.26765	0.2853	0.29463	0.28827	0.2654	0.23592	0.21599	0.21966	0.25161	0.30634	0.37167	0.43347	0.48026	0.50512	0.50626	0.48757	0.45939	0.44608	0.6241	1.38925
165	0.20183	0.2311	0.17184	0.12506	0.10178	0.09373	0.09159	0.09476	0.10207	0.11373	0.12969	0.14635	0.16004	0.17005	0.17639	0.17925	0.17944	0.17821	0.1768	0.17623	0.17708	0.17962	0.18387	0.18972	0.19703	0.20579	0.21641	0.2297	0.24638	0.26566	0.2827	0.2911	0.28395	0.26104	0.23269	0.21492	0.22119	0.2554	0.31145	0.37686	0.43759	0.4825	0.50513	0.50421	0.48407	0.45537	0.44288	0.62297	1.36131
166	0.20001	0.22739	0.16745	0.12092	0.09796	0.09004	0.08801	0.09122	0.09853	0.11014	0.12599	0.14258	0.15629	0.16635	0.17275	0.17568	0.17595	0.1748	0.17349	0.17304	0.174	0.17665	0.18102	0.187	0.19447	0.20344	0.21429	0.2278	0.24457	0.26363	0.28004	0.28754	0.27965	0.25679	0.22964	0.21408	0.22294	0.25933	0.31659	0.38196	0.4415	0.48447	0.50485	0.50188	0.48033	0.45114	0.43946	0.62134	1.33247
167	0.19822	0.22373	0.16317	0.11692	0.09428	0.08649	0.08456	0.08781	0.09512	0.10666	0.1224	0.13891	0.15262	0.16273	0.16919	0.17218	0.17252	0.17146	0.17025	0.1699	0.17096	0.17373	0.17821	0.18433	0.19195	0.20111	0.21219	0.22591	0.24275	0.26156	0.27733	0.28394	0.27538	0.25266	0.2268	0.21348	0.2249	0.2634	0.32175	0.38695	0.44521	0.48617	0.50426	0.49927	0.47634	0.44671	0.43582	0.61922	1.30278
168	0.19645	0.22013	0.159	0.11305	0.09073	0.08308	0.08125	0.08453	0.09182	0.10329	0.11891	0.13534	0.14904	0.15919	0.1657	0.16875	0.16916	0.16818	0.16706	0.16681	0.16799	0.17086	0.17545	0.18169	0.18947	0.19882	0.21012	0.22403	0.24091	0.25945	0.27458	0.28032	0.27115	0.24864	0.22415	0.21312	0.22707	0.26759	0.3269	0.39181	0.44869	0.48758	0.50338	0.49638	0.47211	0.44208	0.43198	0.6166	1.2723
169	0.19471	0.21659	0.15493	0.10931	0.08732	0.07981	0.07807	0.08137	0.08863	0.10003	0.11552	0.13186	0.14555	0.15572	0.16228	0.16539	0.16586	0.16497	0.16394	0.16379	0.16506	0.16803	0.17273	0.1791	0.18702	0.19655	0.20806	0.22216	0.23905	0.25731	0.27178	0.27669	0.26696	0.24476	0.22172	0.21299	0.22944	0.27188	0.33204	0.39655	0.45194	0.48871	0.5022	0.49321	0.46766	0.43726	0.42793	0.61349	1.24107
170	0.193	0.21311	0.15097	0.10569	0.08404	0.07666	0.07502	0.07833	0.08556	0.09687	0.11222	0.12847	0.14213	0.15234	0.15894	0.16209	0.16263	0.16182	0.16088	0.16082	0.16218	0.16525	0.17006	0.17655	0.18461	0.19432	0.20603	0.22029	0.23718	0.25513	0.26894	0.27304	0.26281	0.24101	0.21949	0.21309	0.232	0.27628	0.33716	0.40113	0.45496	0.48954	0.50072	0.48978	0.46298	0.43225	0.42369	0.6099	1.20916
171	0.19131	0.20968	0.14711	0.1022	0.08088	0.07364	0.07208	0.0754	0.08259	0.0938	0.10902	0.12516	0.1388	0.14902	0.15566	0.15886	0.15946	0.15873	0.15787	0.1579	0.15936	0.16253	0.16743	0.17403	0.18224	0.19212	0.20402	0.21842	0.2353	0.25291	0.26606	0.26937	0.25873	0.23741	0.21747	0.21342	0.23475	0.28076	0.34224	0.40556	0.45772	0.49009	0.49895	0.48608	0.45808	0.42707	0.41926	0.60583	1.17662
172	0.18965	0.20631	0.14335	0.09881	0.07784	0.07074	0.06926	0.07258	0.07972	0.09084	0.10592	0.12194	0.13555	0.14578	0.15245	0.15569	0.15636	0.15569	0.15492	0.15504	0.15659	0.15984	0.16485	0.17156	0.1799	0.18994	0.20203	0.21656	0.23339	0.25066	0.26315	0.26571	0.25471	0.23395	0.21566	0.21397	0.23767	0.28532	0.34726	0.40982	0.46023	0.49033	0.49687	0.48211	0.45298	0.42171	0.41463	0.60129	1.1435
173	0.18802	0.20299	0.13968	0.09555	0.07491	0.06795	0.06655	0.06987	0.07696	0.08797	0.1029	0.1188	0.13237	0.14261	0.1493	0.15259	0.15331	0.15272	0.15203	0.15223	0.15386	0.15721	0.1623	0.16912	0.17759	0.1878	0.20005	0.2147	0.23147	0.24837	0.2602	0.26205	0.25076	0.23065	0.21406	0.21475	0.24075	0.28993	0.35222	0.4139	0.46248	0.49028	0.49451	0.47789	0.44766	0.4162	0.40983	0.59628	1.10987
174	0.18642	0.19973	0.13611	0.09238	0.0721	0.06527	0.06395	0.06726	0.07429	0.08519	0.09996	0.11575	0.12926	0.1395	0.14622	0.14955	0.15033	0.1498	0.14918	0.14947	0.15118	0.15461	0.1598	0.16672	0.17532	0.18568	0.19809	0.21284	0.22952	0.24605	0.25722	0.25839	0.24688	0.2275	0.21268	0.21574	0.24398	0.29459	0.3571	0.41779	0.46447	0.48992	0.49185	0.47342	0.44215	0.41053	0.40486	0.59082	1.07579
175	0.18484	0.19652	0.13263	0.08933	0.06939	0.0627	0.06144	0.06475	0.07171	0.0825	0.09711	0.11277	0.12623	0.13647	0.1432	0.14657	0.1474	0.14694	0.1464	0.14676	0.14855	0.15206	0.15734	0.16436	0.17308	0.18358	0.19614	0.21098	0.22756	0.2437	0.25422	0.25475	0.24309	0.22451	0.2115	0.21693	0.24736	0.29928	0.36189	0.42147	0.46617	0.48926	0.4889	0.4687	0.43645	0.40471	0.39972	0.58492	1.04131
176	0.18329	0.19336	0.12924	0.08637	0.06678	0.06023	0.05904	0.06233	0.06922	0.07989	0.09434	0.10987	0.12327	0.1335	0.14025	0.14364	0.14453	0.14413	0.14366	0.1441	0.14597	0.14956	0.15492	0.16203	0.17087	0.18151	0.19421	0.20912	0.22558	0.24132	0.2512	0.25113	0.23939	0.22169	0.21054	0.21833	0.25087	0.304	0.36658	0.42495	0.4676	0.4883	0.48567	0.46375	0.43058	0.39875	0.39442	0.57858	1.00649
177	0.18177	0.19025	0.12594	0.08352	0.06427	0.05785	0.05673	0.06	0.06682	0.07737	0.09166	0.10704	0.12038	0.13059	0.13735	0.14078	0.14171	0.14138	0.14098	0.14149	0.14343	0.1471	0.15254	0.15974	0.16869	0.17947	0.1923	0.20725	0.22358	0.23891	0.24816	0.24753	0.23578	0.21903	0.2098	0.21993	0.2545	0.30872	0.37115	0.4282	0.46874	0.48704	0.48215	0.45856	0.42453	0.39267	0.38897	0.57181	0.9714
178	0.18027	0.18719	0.12272	0.08075	0.06185	0.05557	0.05451	0.05776	0.0645	0.07492	0.08904	0.10429	0.11756	0.12775	0.13452	0.13797	0.13895	0.13868	0.13835	0.13893	0.14094	0.14468	0.15019	0.15749	0.16654	0.17745	0.19039	0.20539	0.22157	0.23647	0.24511	0.24396	0.23227	0.21655	0.20926	0.22172	0.25824	0.31344	0.37559	0.43123	0.4696	0.48547	0.47836	0.45315	0.41831	0.38646	0.38338	0.56464	0.9361
179	0.1788	0.18417	0.11958	0.07808	0.05953	0.05338	0.05238	0.0556	0.06227	0.07255	0.0865	0.1016	0.1148	0.12497	0.13174	0.13522	0.13624	0.13603	0.13576	0.13641	0.1385	0.1423	0.14788	0.15526	0.16443	0.17545	0.1885	0.20352	0.21953	0.23401	0.24204	0.24042	0.22886	0.21424	0.20893	0.22368	0.26208	0.31814	0.37989	0.43402	0.47016	0.4836	0.4743	0.44753	0.41194	0.38014	0.37766	0.55706	0.90065
180	0.17736	0.18121	0.11652	0.0755	0.05729	0.05128	0.05033	0.05352	0.06011	0.07026	0.08404	0.09899	0.11211	0.12225	0.12902	0.13253	0.13359	0.13343	0.13323	0.13394	0.13609	0.13996	0.14562	0.15308	0.16234	0.17347	0.18662	0.20165	0.21747	0.23152	0.23897	0.23693	0.22557	0.21211	0.2088	0.22583	0.26601	0.32281	0.38404	0.43656	0.47042	0.48142	0.46997	0.4417	0.40543	0.37372	0.37181	0.5491	0.86511
181	0.17594	0.17829	0.11354	0.073	0.05514	0.04926	0.04836	0.05152	0.05802	0.06804	0.08164	0.09644	0.10948	0.11958	0.12635	0.12988	0.13099	0.13088	0.13074	0.13152	0.13373	0.13766	0.14338	0.15092	0.16027	0.17152	0.18475	0.19977	0.2154	0.22901	0.2359	0.23348	0.22239	0.21015	0.20888	0.22814	0.27002	0.32744	0.38803	0.43885	0.47039	0.47895	0.46538	0.43567	0.39879	0.3672	0.36584	0.54077	0.82954
182	0.17454	0.17542	0.11064	0.07058	0.05306	0.04732	0.04646	0.04959	0.05601	0.06589	0.07931	0.09396	0.10691	0.11698	0.12375	0.12729	0.12843	0.12838	0.1283	0.12914	0.13141	0.1354	0.14119	0.1488	0.15824	0.16958	0.18289	0.19789	0.21331	0.22648	0.23283	0.23008	0.21933	0.20838	0.20915	0.2306	0.27408	0.33201	0.39184	0.44088	0.47005	0.47619	0.46054	0.42945	0.39201	0.3606	0.35976	0.53209	0.79401
183	0.17317	0.1726	0.10781	0.06825	0.05107	0.04545	0.04465	0.04774	0.05407	0.06381	0.07705	0.09154	0.1044	0.11443	0.12119	0.12475	0.12593	0.12593	0.12591	0.1268	0.12913	0.13317	0.13902	0.14671	0.15623	0.16766	0.18104	0.19601	0.21121	0.22394	0.22976	0.22674	0.21639	0.20679	0.20962	0.23322	0.2782	0.33651	0.39547	0.44264	0.46942	0.47313	0.45546	0.42305	0.38513	0.35393	0.35358	0.52306	0.75859
184	0.17183	0.16982	0.10506	0.06599	0.04915	0.04366	0.0429	0.04596	0.05219	0.06179	0.07486	0.08919	0.10195	0.11194	0.11869	0.12227	0.12348	0.12353	0.12356	0.12451	0.12689	0.13099	0.1369	0.14465	0.15425	0.16577	0.1792	0.19412	0.20909	0.22138	0.22671	0.22346	0.21358	0.20537	0.21028	0.23597	0.28236	0.34093	0.39891	0.44413	0.46848	0.46979	0.45013	0.41648	0.37814	0.34719	0.34732	0.51372	0.72332
185	0.17051	0.16709	0.10237	0.06381	0.0473	0.04194	0.04122	0.04424	0.05038	0.05984	0.07272	0.08689	0.09956	0.1095	0.11624	0.11983	0.12108	0.12117	0.12126	0.12226	0.12469	0.12884	0.1348	0.14262	0.1523	0.16389	0.17736	0.19222	0.20695	0.21881	0.22367	0.22025	0.21091	0.20414	0.21112	0.23885	0.28655	0.34525	0.40214	0.44535	0.46724	0.46616	0.44458	0.40976	0.37106	0.3404	0.34097	0.50406	0.68829
186	0.16921	0.1644	0.09975	0.0617	0.04552	0.04029	0.03961	0.04259	0.04863	0.05795	0.07065	0.08466	0.09723	0.10712	0.11383	0.11744	0.11872	0.11886	0.119	0.12005	0.12253	0.12673	0.13274	0.14062	0.15037	0.16203	0.17554	0.19032	0.2048	0.21623	0.22064	0.2171	0.20836	0.20309	0.21214	0.24186	0.29075	0.34947	0.40515	0.44628	0.46569	0.46225	0.43881	0.40288	0.36389	0.33356	0.33455	0.49412	0.65353
187	0.16793	0.16175	0.0972	0.05966	0.04381	0.0387	0.03806	0.04099	0.04695	0.05612	0.06864	0.08248	0.09495	0.10478	0.11148	0.1151	0.11641	0.11659	0.11678	0.11788	0.12041	0.12466	0.13072	0.13865	0.14846	0.16018	0.17371	0.18842	0.20264	0.21365	0.21764	0.21403	0.20596	0.20222	0.21333	0.24497	0.29495	0.35357	0.40795	0.44693	0.46385	0.45807	0.43282	0.39586	0.35666	0.32669	0.32808	0.4839	0.61913
188	0.16668	0.15914	0.09472	0.05768	0.04216	0.03717	0.03657	0.03946	0.04532	0.05435	0.06668	0.08036	0.09272	0.1025	0.10918	0.1128	0.11414	0.11437	0.1146	0.11575	0.11833	0.12262	0.12872	0.1367	0.14658	0.15835	0.1719	0.18651	0.20047	0.21106	0.21467	0.21104	0.20369	0.20152	0.21469	0.24818	0.29914	0.35755	0.41052	0.44728	0.4617	0.45363	0.42663	0.38872	0.34936	0.3198	0.32155	0.47344	0.58513
189	0.16545	0.15658	0.09229	0.05577	0.04058	0.03571	0.03514	0.03799	0.04374	0.05263	0.06478	0.07829	0.09054	0.10027	0.10692	0.11055	0.11192	0.11219	0.11247	0.11366	0.11628	0.12061	0.12676	0.13479	0.14471	0.15654	0.17009	0.1846	0.19828	0.20847	0.21172	0.20814	0.20157	0.20101	0.21622	0.25148	0.30331	0.36138	0.41285	0.44735	0.45926	0.44892	0.42025	0.38146	0.34201	0.31289	0.31498	0.46274	0.5516
190	0.16424	0.15405	0.08994	0.05393	0.03905	0.0343	0.03376	0.03657	0.04223	0.05097	0.06293	0.07628	0.08842	0.09808	0.10471	0.10835	0.10974	0.11005	0.11038	0.11161	0.11427	0.11864	0.12483	0.1329	0.14288	0.15474	0.16829	0.18268	0.19609	0.20588	0.20881	0.20532	0.19959	0.20066	0.21789	0.25486	0.30745	0.36506	0.41493	0.44712	0.45653	0.44397	0.41368	0.3741	0.33463	0.30598	0.30838	0.45184	0.5186
191	0.16305	0.15157	0.08764	0.05214	0.03759	0.03295	0.03244	0.0352	0.04076	0.04936	0.06114	0.07431	0.08635	0.09595	0.10255	0.10619	0.10761	0.10795	0.10832	0.1096	0.1123	0.1167	0.12292	0.13104	0.14106	0.15296	0.16649	0.18076	0.19389	0.20329	0.20594	0.20259	0.19775	0.20049	0.21971	0.25831	0.31154	0.36858	0.41676	0.4466	0.4535	0.43876	0.40694	0.36665	0.32722	0.29909	0.30176	0.44074	0.48619
192	0.16189	0.14913	0.08539	0.05042	0.03617	0.03165	0.03117	0.03389	0.03935	0.0478	0.05939	0.0724	0.08432	0.09386	0.10043	0.10407	0.10551	0.10589	0.1063	0.10762	0.11035	0.11479	0.12105	0.1292	0.13926	0.15119	0.1647	0.17883	0.19169	0.20071	0.20311	0.19995	0.19606	0.20049	0.22167	0.26181	0.31557	0.37192	0.41834	0.44578	0.45019	0.43333	0.40005	0.35911	0.3198	0.2922	0.29513	0.42946	0.45441
193	0.16074	0.14672	0.08321	0.04875	0.03481	0.0304	0.02995	0.03262	0.03798	0.04629	0.0577	0.07054	0.08234	0.09181	0.09836	0.10199	0.10346	0.10388	0.10433	0.10568	0.10845	0.11291	0.11921	0.12739	0.13749	0.14944	0.16291	0.17691	0.18948	0.19814	0.20032	0.19742	0.19452	0.20065	0.22376	0.26535	0.31952	0.37508	0.41965	0.44466	0.4466	0.42766	0.393	0.3515	0.31237	0.28535	0.2885	0.41804	0.42334
194	0.15961	0.14435	0.08108	0.04714	0.0335	0.02921	0.02878	0.0314	0.03667	0.04482	0.05606	0.06872	0.08041	0.08981	0.09632	0.09996	0.10145	0.1019	0.10238	0.10378	0.10658	0.11107	0.11739	0.12561	0.13574	0.1477	0.16113	0.17498	0.18727	0.19559	0.19758	0.19498	0.19312	0.20097	0.22597	0.26892	0.3234	0.37806	0.4207	0.44325	0.44273	0.42177	0.38581	0.34384	0.30495	0.27854	0.28188	0.40649	0.39302
195	0.1585	0.14202	0.07901	0.04558	0.03225	0.02806	0.02765	0.03023	0.03539	0.04341	0.05446	0.06696	0.07852	0.08785	0.09433	0.09797	0.09948	0.09996	0.10048	0.10191	0.10474	0.10926	0.1156	0.12385	0.134	0.14597	0.15935	0.17304	0.18505	0.19305	0.1949	0.19265	0.19187	0.20144	0.22829	0.27252	0.32718	0.38083	0.42147	0.44154	0.43859	0.41568	0.37849	0.33613	0.29755	0.27178	0.27528	0.39483	0.3635
196	0.1574	0.13973	0.07699	0.04407	0.03103	0.02695	0.02657	0.0291	0.03417	0.04204	0.05291	0.06523	0.07668	0.08594	0.09239	0.09602	0.09754	0.09805	0.09861	0.10007	0.10293	0.10747	0.11384	0.12211	0.13228	0.14425	0.15758	0.17111	0.18284	0.19053	0.19227	0.19042	0.19077	0.20207	0.23072	0.27613	0.33086	0.38339	0.42197	0.43954	0.43418	0.40939	0.37106	0.32839	0.29018	0.26507	0.26871	0.38309	0.33484
197	0.15632	0.13747	0.07502	0.04261	0.02987	0.02589	0.02553	0.02801	0.03298	0.04071	0.0514	0.06355	0.07488	0.08406	0.09048	0.0941	0.09565	0.09619	0.09678	0.09827	0.10115	0.10572	0.11211	0.1204	0.13059	0.14255	0.15581	0.16918	0.18063	0.18803	0.18971	0.1883	0.18981	0.20285	0.23324	0.27973	0.33442	0.38574	0.42218	0.43725	0.42952	0.40291	0.36353	0.32063	0.28285	0.25844	0.26219	0.37128	0.30709
198	0.15526	0.13525	0.0731	0.0412	0.02874	0.02487	0.02453	0.02696	0.03184	0.03942	0.04993	0.06192	0.07312	0.08223	0.08861	0.09223	0.09379	0.09436	0.09498	0.0965	0.09941	0.104	0.1104	0.11871	0.12891	0.14086	0.15405	0.16724	0.17843	0.18556	0.1872	0.18629	0.189	0.20376	0.23584	0.28332	0.33785	0.38786	0.42212	0.43466	0.42461	0.39625	0.35591	0.31287	0.27558	0.25189	0.25571	0.35942	0.2803
199	0.15422	0.13307	0.07123	0.03984	0.02766	0.02389	0.02357	0.02596	0.03073	0.03818	0.04851	0.06033	0.07141	0.08044	0.08678	0.09039	0.09197	0.09256	0.09322	0.09476	0.09769	0.1023	0.10872	0.11704	0.12725	0.13918	0.15229	0.16531	0.17623	0.18311	0.18476	0.18439	0.18833	0.20481	0.23852	0.28689	0.34114	0.38975	0.42177	0.43179	0.41946	0.38942	0.3482	0.3051	0.26837	0.24542	0.2493	0.34755	0.25452
200	0.15319	0.13092	0.06941	0.03852	0.02662	0.02295	0.02265	0.02499	0.02967	0.03697	0.04713	0.05877	0.06973	0.07869	0.08498	0.08859	0.09018	0.0908	0.09148	0.09306	0.09601	0.10063	0.10707	0.1154	0.1256	0.13751	0.15054	0.16338	0.17404	0.18069	0.18239	0.1826	0.18781	0.20599	0.24127	0.29042	0.34429	0.3914	0.42114	0.42864	0.41407	0.38244	0.34044	0.29736	0.26124	0.23906	0.24296	0.33568	0.22978
201	0.15217	0.1288	0.06764	0.03725	0.02562	0.02204	0.02176	0.02405	0.02864	0.0358	0.04578	0.05726	0.06809	0.07697	0.08323	0.08683	0.08843	0.08908	0.08979	0.09138	0.09435	0.09899	0.10544	0.11377	0.12397	0.13585	0.14879	0.16145	0.17186	0.17831	0.18009	0.18093	0.18742	0.20729	0.24407	0.2939	0.34728	0.39281	0.42022	0.42522	0.40846	0.37531	0.33262	0.28964	0.2542	0.2328	0.2367	0.32383	0.20614
202	0.15116	0.12672	0.06591	0.03601	0.02466	0.02117	0.02091	0.02315	0.02764	0.03467	0.04448	0.05579	0.06649	0.07529	0.08151	0.0851	0.08671	0.08738	0.08812	0.08974	0.09273	0.09737	0.10383	0.11217	0.12236	0.1342	0.14705	0.15953	0.16969	0.17596	0.17786	0.17937	0.18716	0.20871	0.24692	0.29733	0.3501	0.39397	0.41901	0.42152	0.40264	0.36806	0.32476	0.28197	0.24726	0.22666	0.23053	0.31203	0.18363
203	0.15017	0.12467	0.06422	0.03482	0.02373	0.02034	0.02009	0.02229	0.02668	0.03357	0.04321	0.05435	0.06493	0.07365	0.07983	0.0834	0.08503	0.08572	0.08648	0.08812	0.09113	0.09579	0.10225	0.11058	0.12077	0.13257	0.14531	0.15761	0.16754	0.17364	0.17571	0.17793	0.18704	0.21024	0.2498	0.30068	0.35274	0.39487	0.41752	0.41755	0.39661	0.36068	0.31687	0.27435	0.24042	0.22065	0.22446	0.3003	0.1623
204	0.14919	0.12265	0.06258	0.03367	0.02284	0.01954	0.01931	0.02146	0.02576	0.03251	0.04198	0.05295	0.06341	0.07204	0.07818	0.08174	0.08338	0.08409	0.08488	0.08654	0.08956	0.09422	0.10069	0.10902	0.11919	0.13094	0.14358	0.1557	0.1654	0.17137	0.17363	0.1766	0.18705	0.21186	0.25271	0.30395	0.3552	0.39552	0.41575	0.41333	0.39038	0.3532	0.30897	0.2668	0.23371	0.21478	0.2185	0.28865	0.14218
205	0.14822	0.12067	0.06098	0.03256	0.02198	0.01877	0.01855	0.02065	0.02487	0.03149	0.04078	0.05159	0.06192	0.07047	0.07656	0.08012	0.08176	0.0825	0.0833	0.08498	0.08801	0.09269	0.09915	0.10748	0.11763	0.12933	0.14186	0.15379	0.16328	0.16914	0.17164	0.17539	0.18719	0.21358	0.25563	0.30714	0.35747	0.39591	0.41369	0.40885	0.38397	0.34562	0.30108	0.25933	0.22712	0.20905	0.21266	0.27712	0.1233
206	0.14727	0.11871	0.05942	0.03148	0.02116	0.01803	0.01783	0.01988	0.024	0.03049	0.03962	0.05026	0.06047	0.06894	0.07498	0.07852	0.08018	0.08093	0.08176	0.08345	0.0865	0.09117	0.09764	0.10596	0.11608	0.12773	0.14014	0.1519	0.16118	0.16696	0.16973	0.17429	0.18745	0.21539	0.25855	0.31022	0.35954	0.39603	0.41136	0.40412	0.37739	0.33796	0.29319	0.25195	0.22068	0.20348	0.20695	0.26572	0.10571
207	0.14632	0.11679	0.0579	0.03044	0.02036	0.01732	0.01713	0.01914	0.02317	0.02953	0.03849	0.04897	0.05905	0.06743	0.07343	0.07696	0.07862	0.07939	0.08024	0.08195	0.08501	0.08969	0.09614	0.10445	0.11455	0.12614	0.13843	0.15001	0.1591	0.16483	0.16789	0.1733	0.18782	0.21727	0.26147	0.31318	0.3614	0.39588	0.40874	0.39916	0.37065	0.33023	0.28533	0.24467	0.21438	0.19806	0.20137	0.25447	0.08944
208	0.14538	0.1149	0.05642	0.02943	0.01959	0.01663	0.01646	0.01842	0.02237	0.02859	0.03739	0.04771	0.05766	0.06596	0.07192	0.07543	0.0771	0.07788	0.07875	0.08048	0.08354	0.08822	0.09467	0.10297	0.11303	0.12455	0.13673	0.14813	0.15705	0.16274	0.16615	0.17242	0.18831	0.21923	0.26438	0.31603	0.36304	0.39546	0.40586	0.39397	0.36375	0.32245	0.27751	0.23751	0.20824	0.19282	0.19594	0.2434	0.0745
209	0.14444	0.11303	0.05498	0.02846	0.01886	0.01598	0.01581	0.01774	0.02159	0.02769	0.03632	0.04648	0.05631	0.06453	0.07043	0.07393	0.07561	0.07641	0.07729	0.07903	0.0821	0.08678	0.09322	0.1015	0.11153	0.12298	0.13504	0.14627	0.15502	0.1607	0.16448	0.17166	0.18891	0.22124	0.26725	0.31875	0.36447	0.39478	0.4027	0.38856	0.35672	0.31463	0.26974	0.23047	0.20228	0.18775	0.19067	0.23252	0.06093
210	0.14352	0.1112	0.05357	0.02752	0.01815	0.01535	0.01519	0.01707	0.02084	0.02682	0.03529	0.04528	0.05498	0.06312	0.06898	0.07246	0.07414	0.07496	0.07586	0.07761	0.08068	0.08536	0.0918	0.10005	0.11004	0.12142	0.13336	0.14442	0.15302	0.15872	0.16291	0.17101	0.18961	0.22331	0.27009	0.32132	0.36566	0.39382	0.39928	0.38294	0.34956	0.30678	0.26204	0.22357	0.19649	0.18287	0.18555	0.22186	0.04875
211	0.1426	0.1094	0.0522	0.02661	0.01747	0.01474	0.0146	0.01643	0.02012	0.02597	0.03428	0.04412	0.05369	0.06174	0.06756	0.07102	0.07271	0.07353	0.07445	0.07622	0.07929	0.08397	0.09039	0.09862	0.10857	0.11988	0.13169	0.14258	0.15104	0.15679	0.16142	0.17046	0.19041	0.22542	0.27288	0.32375	0.36663	0.39259	0.3956	0.37712	0.34229	0.29892	0.25441	0.21681	0.19088	0.17818	0.1806	0.21143	0.03798
212	0.14169	0.10762	0.05087	0.02573	0.01681	0.01416	0.01403	0.01582	0.01942	0.02515	0.03331	0.04298	0.05243	0.0604	0.06616	0.06961	0.0713	0.07214	0.07307	0.07485	0.07793	0.08259	0.089	0.0972	0.10711	0.11834	0.13003	0.14076	0.1491	0.15492	0.16001	0.17002	0.1913	0.22756	0.27562	0.32602	0.36736	0.39109	0.39167	0.37111	0.33492	0.29105	0.24688	0.21022	0.18548	0.17369	0.17583	0.20126	0.02864
213	0.14078	0.10587	0.04957	0.02487	0.01618	0.0136	0.01348	0.01523	0.01875	0.02435	0.03236	0.04188	0.0512	0.05908	0.0648	0.06823	0.06992	0.07077	0.07172	0.0735	0.07658	0.08124	0.08763	0.09581	0.10566	0.11681	0.12837	0.13895	0.14719	0.15311	0.1587	0.16968	0.19227	0.22973	0.27829	0.32812	0.36785	0.38932	0.38749	0.36491	0.32746	0.2832	0.23945	0.20379	0.18027	0.1694	0.17124	0.19136	0.02076
214	0.13988	0.10415	0.0483	0.02405	0.01557	0.01307	0.01295	0.01466	0.0181	0.02358	0.03143	0.0408	0.05	0.05779	0.06346	0.06688	0.06856	0.06943	0.07039	0.07218	0.07526	0.07991	0.08628	0.09443	0.10423	0.1153	0.12673	0.13716	0.14531	0.15136	0.15747	0.16944	0.19333	0.23192	0.28088	0.33006	0.3681	0.38729	0.38307	0.35855	0.31993	0.27537	0.23213	0.19755	0.17528	0.16532	0.16685	0.18176	0.01433
215	0.13898	0.10246	0.04706	0.02326	0.01498	0.01255	0.01245	0.01411	0.01747	0.02284	0.03054	0.03975	0.04882	0.05653	0.06215	0.06555	0.06724	0.06811	0.06908	0.07088	0.07396	0.0786	0.08495	0.09306	0.10282	0.11379	0.12511	0.13539	0.14347	0.14966	0.15632	0.1693	0.19446	0.23412	0.28339	0.3318	0.3681	0.38498	0.37842	0.35203	0.31234	0.26758	0.22494	0.19149	0.1705	0.16146	0.16264	0.17246	0.00938
216	0.13808	0.1008	0.04586	0.02249	0.01442	0.01206	0.01196	0.01359	0.01686	0.02212	0.02967	0.03872	0.04768	0.0553	0.06087	0.06425	0.06594	0.06682	0.0678	0.06961	0.07268	0.07731	0.08364	0.09171	0.10141	0.1123	0.12349	0.13365	0.14166	0.14803	0.15526	0.16925	0.19565	0.23632	0.2858	0.33337	0.36785	0.38242	0.37355	0.34536	0.30469	0.25985	0.2179	0.18563	0.16595	0.15782	0.15865	0.16349	0.00591
217	0.13719	0.09916	0.04469	0.02174	0.01388	0.01158	0.01149	0.01308	0.01628	0.02142	0.02882	0.03773	0.04656	0.0541	0.05962	0.06297	0.06466	0.06555	0.06654	0.06835	0.07143	0.07604	0.08235	0.09038	0.10002	0.11083	0.12189	0.13192	0.13989	0.14646	0.15429	0.16929	0.19691	0.2385	0.28811	0.33474	0.36735	0.3796	0.36846	0.33856	0.29702	0.25218	0.211	0.17998	0.16163	0.15441	0.15485	0.15486	0.00392
218	0.13629	0.09755	0.04354	0.02102	0.01336	0.01113	0.01104	0.01259	0.01571	0.02074	0.028	0.03676	0.04546	0.05292	0.05839	0.06172	0.06341	0.06431	0.06531	0.06712	0.07019	0.07479	0.08107	0.08907	0.09865	0.10936	0.12031	0.13021	0.13816	0.14496	0.1534	0.16941	0.19822	0.24067	0.2903	0.33591	0.3666	0.37652	0.36316	0.33164	0.28933	0.2446	0.20426	0.17454	0.15754	0.15122	0.15128	0.14659	0.00343
219	0.1354	0.09596	0.04243	0.02033	0.01286	0.01069	0.01061	0.01212	0.01517	0.02009	0.0272	0.03581	0.04439	0.05176	0.05719	0.0605	0.06218	0.06309	0.0641	0.06592	0.06898	0.07356	0.07981	0.08777	0.09729	0.10791	0.11873	0.12853	0.13648	0.14351	0.1526	0.16962	0.19958	0.24281	0.29238	0.33687	0.3656	0.3732	0.35767	0.3246	0.28163	0.2371	0.1977	0.16933	0.1537	0.14827	0.14791	0.1387	0.00443
220	0.13451	0.0944	0.04135	0.01966	0.01237	0.01027	0.01019	0.01167	0.01464	0.01945	0.02642	0.03489	0.04335	0.05064	0.05601	0.0593	0.06098	0.0619	0.06291	0.06473	0.06778	0.07235	0.07857	0.08649	0.09594	0.10647	0.11718	0.12687	0.13483	0.14213	0.15187	0.16991	0.20097	0.24492	0.29433	0.33763	0.36434	0.36963	0.35199	0.31748	0.27393	0.22971	0.19132	0.16436	0.15011	0.14556	0.14478	0.13119	0.00692
221	0.13362	0.09286	0.04029	0.019	0.01191	0.00986	0.00979	0.01123	0.01413	0.01884	0.02567	0.03399	0.04233	0.04953	0.05486	0.05813	0.0598	0.06072	0.06174	0.06356	0.06661	0.07116	0.07735	0.08522	0.0946	0.10504	0.11564	0.12524	0.13323	0.14082	0.15123	0.17027	0.2024	0.24698	0.29614	0.33817	0.36284	0.36582	0.34613	0.31026	0.26626	0.22244	0.18514	0.15962	0.14677	0.14308	0.14187	0.12409	0.0109
222	0.13273	0.09135	0.03926	0.01838	0.01146	0.00947	0.00941	0.01081	0.01364	0.01824	0.02494	0.03311	0.04134	0.04845	0.05373	0.05697	0.05865	0.05957	0.0606	0.06242	0.06546	0.06999	0.07615	0.08397	0.09328	0.10363	0.11412	0.12364	0.13167	0.13957	0.15066	0.1707	0.20386	0.249	0.2978	0.33849	0.36108	0.36179	0.34011	0.30298	0.25862	0.2153	0.17916	0.15513	0.14369	0.14086	0.13918	0.1174	0.01635
223	0.13184	0.08986	0.03825	0.01777	0.01103	0.0091	0.00904	0.01041	0.01317	0.01766	0.02423	0.03226	0.04037	0.0474	0.05262	0.05585	0.05751	0.05844	0.05947	0.06129	0.06432	0.06883	0.07496	0.08273	0.09198	0.10223	0.11261	0.12206	0.13015	0.13838	0.15017	0.1712	0.20533	0.25094	0.29932	0.33859	0.35908	0.35752	0.33394	0.29564	0.25103	0.2083	0.1734	0.15089	0.14087	0.13887	0.13674	0.11113	0.02328
224	0.13094	0.0884	0.03728	0.01718	0.01061	0.00874	0.00869	0.01002	0.01271	0.01711	0.02354	0.03143	0.03942	0.04637	0.05154	0.05474	0.0564	0.05733	0.05837	0.06019	0.0632	0.06769	0.07379	0.08151	0.09069	0.10084	0.11112	0.12051	0.12868	0.13726	0.14975	0.17175	0.20681	0.25283	0.30068	0.33847	0.35683	0.35304	0.32762	0.28826	0.24351	0.20146	0.16786	0.14692	0.13832	0.13714	0.13453	0.10531	0.03166
225	0.13005	0.08695	0.03632	0.01661	0.01022	0.0084	0.00835	0.00964	0.01227	0.01657	0.02287	0.03062	0.03849	0.04536	0.05048	0.05366	0.05531	0.05624	0.05728	0.0591	0.06211	0.06657	0.07263	0.0803	0.08941	0.09947	0.10966	0.11899	0.12725	0.1362	0.1494	0.17236	0.2083	0.25463	0.30187	0.33812	0.35433	0.34835	0.32116	0.28084	0.23605	0.19478	0.16255	0.14321	0.13603	0.13565	0.13255	0.09993	0.04149
226	0.12915	0.08554	0.03539	0.01606	0.00983	0.00807	0.00802	0.00928	0.01185	0.01604	0.02221	0.02983	0.03759	0.04437	0.04944	0.05259	0.05424	0.05518	0.05622	0.05803	0.06103	0.06547	0.07149	0.07911	0.08814	0.09812	0.10821	0.1175	0.12588	0.13521	0.14912	0.17302	0.20978	0.25635	0.3029	0.33755	0.3516	0.34346	0.31459	0.27342	0.22869	0.18828	0.15748	0.13977	0.13401	0.13441	0.13082	0.09502	0.05274
227	0.12825	0.08414	0.03449	0.01553	0.00946	0.00775	0.00771	0.00894	0.01144	0.01554	0.02158	0.02906	0.03671	0.04341	0.04842	0.05155	0.05319	0.05413	0.05518	0.05698	0.05997	0.06438	0.07037	0.07793	0.08689	0.09678	0.10678	0.11604	0.12454	0.13427	0.14891	0.17372	0.21125	0.25797	0.30375	0.33674	0.34863	0.33838	0.30791	0.26598	0.22143	0.18197	0.15266	0.1366	0.13227	0.13343	0.12933	0.09056	0.06539
228	0.12734	0.08277	0.03361	0.01502	0.00911	0.00744	0.00741	0.0086	0.01104	0.01504	0.02096	0.02832	0.03585	0.04246	0.04743	0.05053	0.05217	0.0531	0.05415	0.05595	0.05892	0.06331	0.06926	0.07677	0.08566	0.09546	0.10537	0.11461	0.12326	0.1334	0.14876	0.17446	0.21271	0.2595	0.30443	0.33571	0.34544	0.33312	0.30114	0.25856	0.21428	0.17586	0.1481	0.13372	0.1308	0.13269	0.12808	0.08659	0.07943
229	0.12643	0.08142	0.03275	0.01452	0.00876	0.00715	0.00712	0.00828	0.01066	0.01457	0.02037	0.02759	0.035	0.04154	0.04645	0.04953	0.05116	0.05209	0.05314	0.05494	0.0579	0.06226	0.06816	0.07562	0.08444	0.09415	0.10399	0.11322	0.12202	0.13259	0.14867	0.17524	0.21413	0.26092	0.30492	0.33445	0.34201	0.32768	0.29429	0.25117	0.20726	0.16996	0.1438	0.13111	0.1296	0.13221	0.12708	0.08309	0.09483
230	0.12552	0.08009	0.03191	0.01404	0.00843	0.00687	0.00684	0.00797	0.01029	0.01411	0.01979	0.02688	0.03418	0.04063	0.0455	0.04855	0.05017	0.05111	0.05215	0.05395	0.05689	0.06122	0.06709	0.07448	0.08323	0.09286	0.10263	0.11185	0.12083	0.13183	0.14864	0.17604	0.21553	0.26223	0.30522	0.33296	0.33837	0.32208	0.28736	0.24381	0.20038	0.16428	0.13977	0.1288	0.12868	0.13197	0.12632	0.08009	0.11156
231	0.1246	0.07878	0.03109	0.01358	0.00812	0.0066	0.00657	0.00767	0.00993	0.01366	0.01922	0.02618	0.03338	0.03975	0.04457	0.04759	0.0492	0.05013	0.05118	0.05297	0.05589	0.0602	0.06602	0.07336	0.08204	0.09158	0.10128	0.11052	0.11968	0.13113	0.14866	0.17686	0.21689	0.26342	0.30533	0.33124	0.33451	0.31633	0.28038	0.2365	0.19365	0.15883	0.13601	0.12677	0.12803	0.13198	0.12581	0.07757	0.12959
232	0.12368	0.0775	0.0303	0.01313	0.00781	0.00634	0.00631	0.00739	0.00959	0.01323	0.01867	0.02551	0.0326	0.03889	0.04365	0.04665	0.04825	0.04918	0.05023	0.05201	0.05492	0.0592	0.06498	0.07226	0.08086	0.09033	0.09997	0.10923	0.11858	0.13049	0.14873	0.17771	0.2182	0.26449	0.30525	0.3293	0.33045	0.31044	0.27336	0.22926	0.18709	0.15362	0.13254	0.12504	0.12766	0.13224	0.12553	0.07555	0.14889
233	0.12275	0.07623	0.02952	0.01269	0.00752	0.00609	0.00607	0.00711	0.00925	0.01281	0.01814	0.02485	0.03183	0.03804	0.04275	0.04573	0.04731	0.04825	0.04929	0.05107	0.05396	0.05821	0.06394	0.07117	0.0797	0.08909	0.09867	0.10796	0.11753	0.12991	0.14884	0.17856	0.21945	0.26542	0.30497	0.32713	0.32619	0.30442	0.2663	0.2221	0.1807	0.14865	0.12935	0.1236	0.12756	0.13275	0.1255	0.07403	0.16943
234	0.12182	0.07499	0.02877	0.01227	0.00724	0.00585	0.00583	0.00684	0.00893	0.01241	0.01762	0.02421	0.03109	0.03722	0.04188	0.04482	0.0464	0.04733	0.04837	0.05014	0.05301	0.05723	0.06293	0.07009	0.07855	0.08787	0.0974	0.10673	0.11653	0.12937	0.149	0.17941	0.22065	0.26622	0.3045	0.32475	0.32174	0.29828	0.25923	0.21503	0.1745	0.14394	0.12645	0.12245	0.12774	0.13349	0.12571	0.07302	0.19116
235	0.12088	0.07376	0.02803	0.01187	0.00696	0.00562	0.0056	0.00659	0.00862	0.01202	0.01712	0.02359	0.03036	0.03641	0.04102	0.04394	0.0455	0.04643	0.04747	0.04923	0.05208	0.05627	0.06192	0.06903	0.07742	0.08666	0.09615	0.10554	0.11557	0.12889	0.14919	0.18027	0.22179	0.26688	0.30382	0.32215	0.3171	0.29203	0.25216	0.20806	0.16849	0.13949	0.12385	0.1216	0.12819	0.13448	0.12616	0.0725	0.21406
236	0.11994	0.07256	0.02732	0.01147	0.0067	0.0054	0.00538	0.00634	0.00832	0.01164	0.01663	0.02298	0.02964	0.03562	0.04018	0.04307	0.04462	0.04555	0.04659	0.04833	0.05117	0.05533	0.06094	0.06799	0.07631	0.08547	0.09493	0.10438	0.11465	0.12845	0.14942	0.18112	0.22285	0.26739	0.30295	0.31933	0.3123	0.28569	0.2451	0.20121	0.16269	0.13531	0.12155	0.12104	0.1289	0.1357	0.12685	0.07249	0.23808
237	0.11899	0.07137	0.02662	0.01109	0.00645	0.00518	0.00517	0.00611	0.00803	0.01127	0.01616	0.02239	0.02895	0.03484	0.03935	0.04221	0.04376	0.04468	0.04571	0.04746	0.05027	0.0544	0.05996	0.06695	0.0752	0.08431	0.09373	0.10325	0.11378	0.12806	0.14968	0.18196	0.22383	0.26775	0.30187	0.31631	0.30732	0.27927	0.23806	0.1945	0.15711	0.1314	0.11954	0.12078	0.12988	0.13715	0.12776	0.07298	0.26318
238	0.11804	0.0702	0.02594	0.01073	0.00621	0.00498	0.00497	0.00588	0.00776	0.01091	0.0157	0.02181	0.02827	0.03409	0.03854	0.04138	0.04291	0.04383	0.04486	0.04659	0.04939	0.05349	0.059	0.06594	0.07412	0.08316	0.09256	0.10216	0.11295	0.12772	0.14996	0.18278	0.22473	0.26796	0.3006	0.31308	0.30219	0.27278	0.23106	0.18792	0.15176	0.12778	0.11784	0.12081	0.13112	0.13883	0.12891	0.07397	0.28931
239	0.11708	0.06906	0.02527	0.01037	0.00597	0.00478	0.00477	0.00566	0.00749	0.01057	0.01525	0.02125	0.02761	0.03335	0.03775	0.04056	0.04208	0.04299	0.04402	0.04574	0.04852	0.05259	0.05806	0.06493	0.07305	0.08203	0.09141	0.1011	0.11216	0.12741	0.15027	0.18357	0.22554	0.26801	0.29912	0.30966	0.29692	0.26623	0.22411	0.1815	0.14664	0.12444	0.11645	0.12113	0.13262	0.14073	0.13028	0.07545	0.31644
240	0.11611	0.06793	0.02463	0.01003	0.00575	0.00459	0.00459	0.00545	0.00723	0.01023	0.01482	0.02071	0.02696	0.03262	0.03698	0.03976	0.04126	0.04217	0.0432	0.04491	0.04767	0.0517	0.05712	0.06394	0.072	0.08092	0.09029	0.10008	0.11142	0.12715	0.1506	0.18434	0.22626	0.2679	0.29745	0.30604	0.2915	0.25963	0.21723	0.17525	0.14177	0.1214	0.11536	0.12174	0.13438	0.14285	0.13188	0.07743	0.3445
241	0.11514	0.06682	0.024	0.0097	0.00553	0.00441	0.00441	0.00524	0.00698	0.00991	0.01439	0.02017	0.02633	0.03192	0.03622	0.03897	0.04046	0.04137	0.04239	0.04409	0.04683	0.05083	0.05621	0.06297	0.07096	0.07983	0.0892	0.09909	0.11071	0.12692	0.15093	0.18508	0.22688	0.26763	0.29558	0.30224	0.28597	0.253	0.21042	0.16917	0.13715	0.11865	0.11457	0.12264	0.13638	0.14519	0.13369	0.0799	0.37346
242	0.11417	0.06573	0.02338	0.00938	0.00533	0.00424	0.00424	0.00505	0.00673	0.0096	0.01398	0.01965	0.02571	0.03122	0.03548	0.0382	0.03968	0.04058	0.04159	0.04328	0.046	0.04997	0.0553	0.06201	0.06993	0.07875	0.08813	0.09813	0.11005	0.12672	0.15128	0.18577	0.22739	0.2672	0.29351	0.29826	0.28032	0.24636	0.2037	0.16328	0.1328	0.1162	0.1141	0.12383	0.13863	0.14773	0.13572	0.08285	0.40325
243	0.11318	0.06465	0.02279	0.00907	0.00513	0.00407	0.00407	0.00486	0.0065	0.00929	0.01358	0.01915	0.02511	0.03055	0.03475	0.03744	0.03891	0.0398	0.04081	0.04249	0.04519	0.04912	0.05441	0.06106	0.06893	0.0777	0.08708	0.09721	0.10942	0.12656	0.15163	0.18643	0.2278	0.2666	0.29125	0.29411	0.27456	0.23971	0.19709	0.15759	0.12871	0.11406	0.11393	0.12529	0.14112	0.15047	0.13795	0.08628	0.43384
244	0.1122	0.0636	0.0222	0.00877	0.00493	0.00391	0.00391	0.00468	0.00627	0.009	0.0132	0.01866	0.02452	0.02988	0.03404	0.0367	0.03815	0.03904	0.04005	0.04172	0.04439	0.04829	0.05353	0.06013	0.06794	0.07667	0.08606	0.09632	0.10883	0.12642	0.15198	0.18703	0.2281	0.26583	0.28881	0.2898	0.26871	0.23307	0.19059	0.15211	0.1249	0.11222	0.11406	0.12703	0.14384	0.1534	0.14038	0.09018	0.46516
245	0.1112	0.06256	0.02163	0.00848	0.00475	0.00376	0.00376	0.0045	0.00606	0.00872	0.01282	0.01818	0.02395	0.02924	0.03334	0.03597	0.03741	0.03829	0.0393	0.04095	0.0436	0.04747	0.05267	0.05921	0.06696	0.07566	0.08507	0.09546	0.10827	0.12631	0.15233	0.18758	0.22828	0.2649	0.28618	0.28533	0.26279	0.22644	0.18421	0.14685	0.12136	0.1107	0.11449	0.12903	0.14679	0.15653	0.14301	0.09454	0.49716
246	0.11021	0.06154	0.02108	0.0082	0.00457	0.00361	0.00361	0.00433	0.00585	0.00844	0.01245	0.01771	0.02338	0.0286	0.03266	0.03526	0.03668	0.03756	0.03856	0.0402	0.04283	0.04667	0.05182	0.05831	0.066	0.07466	0.0841	0.09463	0.10774	0.12622	0.15267	0.18807	0.22834	0.2638	0.28337	0.28072	0.25679	0.21986	0.17798	0.14182	0.11812	0.10948	0.11523	0.13131	0.14995	0.15983	0.14583	0.09935	0.52978
247	0.1092	0.06053	0.02054	0.00792	0.0044	0.00347	0.00347	0.00417	0.00564	0.00817	0.0121	0.01725	0.02284	0.02798	0.03199	0.03456	0.03597	0.03684	0.03783	0.03947	0.04207	0.04588	0.05099	0.05742	0.06506	0.07369	0.08316	0.09384	0.10725	0.12616	0.153	0.1885	0.22828	0.26253	0.28038	0.27597	0.25074	0.21331	0.1719	0.13702	0.11516	0.10857	0.11626	0.13385	0.15333	0.1633	0.14883	0.1046	0.56296
248	0.1082	0.05954	0.02002	0.00766	0.00423	0.00333	0.00333	0.00402	0.00545	0.00792	0.01175	0.01681	0.0223	0.02738	0.03133	0.03387	0.03527	0.03613	0.03712	0.03874	0.04133	0.0451	0.05016	0.05654	0.06414	0.07274	0.08224	0.09307	0.10678	0.1261	0.15331	0.18887	0.22809	0.26109	0.27722	0.27109	0.24464	0.20683	0.16598	0.13247	0.1125	0.10798	0.11759	0.13664	0.15691	0.16694	0.152	0.11028	0.59666
249	0.10719	0.05857	0.0195	0.00741	0.00407	0.0032	0.0032	0.00387	0.00526	0.00766	0.01142	0.01638	0.02178	0.02678	0.03069	0.0332	0.03458	0.03544	0.03642	0.03803	0.0406	0.04433	0.04935	0.05568	0.06323	0.0718	0.08135	0.09233	0.10635	0.12606	0.15361	0.18916	0.22778	0.25949	0.2739	0.26609	0.23851	0.20042	0.16023	0.12817	0.11014	0.10769	0.11921	0.13967	0.16069	0.17074	0.15535	0.11638	0.6308
250	0.10617	0.05761	0.01901	0.00716	0.00392	0.00307	0.00308	0.00372	0.00508	0.00742	0.01109	0.01595	0.02127	0.0262	0.03006	0.03254	0.03391	0.03476	0.03574	0.03733	0.03988	0.04358	0.04856	0.05484	0.06233	0.07089	0.08048	0.09162	0.10594	0.12603	0.15388	0.18938	0.22734	0.25773	0.27042	0.26098	0.23236	0.19409	0.15467	0.12414	0.10809	0.10771	0.12111	0.14295	0.16466	0.17469	0.15885	0.12288	0.66533
251	0.10515	0.05667	0.01852	0.00693	0.00377	0.00295	0.00296	0.00358	0.0049	0.00719	0.01078	0.01554	0.02077	0.02563	0.02944	0.0319	0.03325	0.03409	0.03506	0.03665	0.03917	0.04284	0.04777	0.054	0.06146	0.07	0.07963	0.09094	0.10555	0.12601	0.15412	0.18952	0.22677	0.2558	0.26678	0.25578	0.22621	0.18786	0.1493	0.12037	0.10634	0.10805	0.1233	0.14646	0.1688	0.17877	0.16251	0.12978	0.70019
252	0.10413	0.05575	0.01805	0.0067	0.00363	0.00284	0.00284	0.00345	0.00473	0.00696	0.01047	0.01514	0.02029	0.02508	0.02884	0.03126	0.0326	0.03344	0.0344	0.03597	0.03847	0.04211	0.047	0.05318	0.0606	0.06912	0.07881	0.09029	0.10518	0.12599	0.15433	0.18957	0.22607	0.25372	0.263	0.25049	0.22005	0.18173	0.14414	0.11687	0.10489	0.10869	0.12576	0.1502	0.17312	0.18299	0.1663	0.13705	0.73531
253	0.10311	0.05484	0.01759	0.00648	0.00349	0.00272	0.00273	0.00332	0.00457	0.00674	0.01017	0.01475	0.01981	0.02454	0.02825	0.03064	0.03196	0.0328	0.03375	0.03531	0.03779	0.04139	0.04624	0.05238	0.05975	0.06827	0.07802	0.08966	0.10484	0.12598	0.1545	0.18955	0.22524	0.25148	0.25908	0.24512	0.21392	0.17573	0.13919	0.11366	0.10376	0.10963	0.12849	0.15415	0.1776	0.18733	0.17024	0.14469	0.77063
254	0.10208	0.05395	0.01714	0.00626	0.00336	0.00262	0.00262	0.0032	0.00441	0.00653	0.00988	0.01438	0.01935	0.024	0.02767	0.03003	0.03134	0.03216	0.03311	0.03466	0.03712	0.04069	0.0455	0.05159	0.05892	0.06743	0.07724	0.08905	0.10451	0.12596	0.15464	0.18944	0.22427	0.24908	0.25502	0.23968	0.20781	0.16986	0.13447	0.11073	0.10293	0.11087	0.13148	0.15831	0.18223	0.19178	0.1743	0.15267	0.8061
255	0.10105	0.05307	0.0167	0.00605	0.00324	0.00251	0.00252	0.00308	0.00426	0.00632	0.0096	0.01401	0.0189	0.02348	0.0271	0.02943	0.03073	0.03155	0.03249	0.03402	0.03646	0.04	0.04477	0.05081	0.05811	0.06662	0.07649	0.08847	0.1042	0.12593	0.15473	0.18923	0.22317	0.24654	0.25085	0.23419	0.20175	0.16413	0.12997	0.10809	0.10242	0.11241	0.13473	0.16267	0.187	0.19633	0.17848	0.16098	0.84165
256	0.10002	0.05221	0.01627	0.00585	0.00311	0.00241	0.00242	0.00296	0.00411	0.00612	0.00933	0.01365	0.01845	0.02298	0.02654	0.02885	0.03012	0.03094	0.03187	0.0334	0.03581	0.03932	0.04405	0.05005	0.05731	0.06582	0.07576	0.08791	0.1039	0.1259	0.15478	0.18894	0.22194	0.24385	0.24655	0.22865	0.19573	0.15856	0.12572	0.10574	0.10221	0.11424	0.13822	0.16722	0.19191	0.20098	0.18277	0.16961	0.87721
257	0.09898	0.05136	0.01585	0.00566	0.003	0.00232	0.00233	0.00285	0.00397	0.00593	0.00906	0.0133	0.01802	0.02248	0.02599	0.02827	0.02953	0.03034	0.03127	0.03278	0.03517	0.03865	0.04334	0.0493	0.05653	0.06504	0.07505	0.08737	0.10361	0.12586	0.15478	0.18855	0.22058	0.24102	0.24216	0.22308	0.18979	0.15315	0.12171	0.10368	0.10232	0.11636	0.14195	0.17195	0.19694	0.20571	0.18715	0.17854	0.91273
258	0.09795	0.05052	0.01545	0.00547	0.00288	0.00223	0.00224	0.00274	0.00383	0.00574	0.0088	0.01295	0.0176	0.02199	0.02546	0.02771	0.02896	0.02976	0.03068	0.03218	0.03455	0.03799	0.04264	0.04856	0.05577	0.06428	0.07436	0.08685	0.10334	0.1258	0.15473	0.18807	0.21909	0.23805	0.23766	0.21749	0.18392	0.14792	0.11796	0.10193	0.10273	0.11876	0.14592	0.17685	0.20207	0.21052	0.19163	0.18774	0.94814
259	0.09692	0.0497	0.01505	0.00529	0.00278	0.00214	0.00215	0.00264	0.00369	0.00556	0.00855	0.01262	0.01719	0.02151	0.02494	0.02715	0.02839	0.02918	0.0301	0.03158	0.03393	0.03735	0.04196	0.04784	0.05502	0.06354	0.0737	0.08634	0.10307	0.12573	0.15463	0.18749	0.21746	0.23496	0.23307	0.21189	0.17814	0.14288	0.11446	0.10048	0.10344	0.12144	0.15011	0.18191	0.20731	0.21538	0.19619	0.19721	0.98337
260	0.09588	0.04889	0.01467	0.00512	0.00267	0.00206	0.00206	0.00254	0.00357	0.00538	0.00831	0.0123	0.01679	0.02105	0.02442	0.02661	0.02783	0.02862	0.02953	0.031	0.03333	0.03672	0.04129	0.04713	0.05428	0.06281	0.07305	0.08585	0.1028	0.12564	0.15447	0.18681	0.21571	0.23174	0.22841	0.20629	0.17246	0.13803	0.11124	0.09933	0.10446	0.12438	0.15451	0.18712	0.21264	0.22031	0.20081	0.20691	1.01838
261	0.09485	0.0481	0.01429	0.00495	0.00257	0.00197	0.00198	0.00245	0.00344	0.00521	0.00807	0.01198	0.01639	0.02059	0.02392	0.02608	0.02729	0.02807	0.02897	0.03043	0.03274	0.03609	0.04063	0.04644	0.05356	0.0621	0.07242	0.08538	0.10254	0.12553	0.15425	0.18603	0.21384	0.2284	0.22367	0.2007	0.16689	0.13338	0.10828	0.09849	0.10577	0.12759	0.15912	0.19247	0.21805	0.22527	0.2055	0.21683	1.05309
262	0.09382	0.04732	0.01393	0.00478	0.00247	0.0019	0.00191	0.00236	0.00332	0.00505	0.00784	0.01167	0.01601	0.02015	0.02343	0.02556	0.02675	0.02752	0.02842	0.02987	0.03216	0.03548	0.03998	0.04575	0.05286	0.06141	0.0718	0.08493	0.10228	0.12539	0.15397	0.18516	0.21184	0.22494	0.21887	0.19514	0.16145	0.12895	0.10561	0.09794	0.10738	0.13105	0.16392	0.19794	0.22352	0.23027	0.21023	0.22696	1.08744
263	0.09279	0.04655	0.01357	0.00463	0.00238	0.00182	0.00183	0.00227	0.00321	0.00489	0.00762	0.01137	0.01564	0.01971	0.02294	0.02505	0.02622	0.02699	0.02788	0.02932	0.03159	0.03488	0.03935	0.04508	0.05217	0.06074	0.07121	0.08448	0.10202	0.12522	0.15363	0.18418	0.20972	0.22139	0.21402	0.18961	0.15614	0.12474	0.10321	0.09771	0.10928	0.13475	0.1689	0.20353	0.22906	0.23529	0.21501	0.23726	1.12138
264	0.09176	0.0458	0.01323	0.00447	0.00229	0.00175	0.00176	0.00218	0.0031	0.00474	0.0074	0.01108	0.01527	0.01928	0.02247	0.02454	0.02571	0.02647	0.02735	0.02878	0.03102	0.03429	0.03873	0.04443	0.05149	0.06008	0.07063	0.08405	0.10176	0.12503	0.15322	0.1831	0.20749	0.21773	0.20914	0.18414	0.15098	0.12075	0.1011	0.09777	0.11146	0.13869	0.17405	0.20922	0.23463	0.24033	0.21981	0.24773	1.15484
265	0.09074	0.04506	0.01289	0.00432	0.00221	0.00168	0.00169	0.0021	0.00299	0.00459	0.00719	0.0108	0.01491	0.01886	0.02201	0.02405	0.0252	0.02596	0.02683	0.02825	0.03047	0.03372	0.03811	0.04378	0.05083	0.05944	0.07006	0.08362	0.10149	0.12481	0.15275	0.18193	0.20514	0.21398	0.20422	0.17871	0.14597	0.11701	0.09927	0.09814	0.11392	0.14287	0.17937	0.215	0.24024	0.24536	0.22464	0.25833	1.18777
266	0.08972	0.04433	0.01256	0.00418	0.00212	0.00162	0.00162	0.00202	0.00289	0.00444	0.00698	0.01052	0.01457	0.01845	0.02155	0.02357	0.02471	0.02545	0.02633	0.02773	0.02993	0.03315	0.03751	0.04315	0.05018	0.05881	0.06951	0.08321	0.10121	0.12455	0.15221	0.18066	0.20269	0.21015	0.19927	0.17336	0.14112	0.1135	0.09774	0.0988	0.11666	0.14726	0.18484	0.22086	0.24587	0.25039	0.22947	0.26905	1.2201
267	0.0887	0.04361	0.01224	0.00404	0.00204	0.00155	0.00156	0.00195	0.00279	0.0043	0.00679	0.01025	0.01423	0.01805	0.02111	0.0231	0.02422	0.02496	0.02583	0.02722	0.0294	0.03259	0.03692	0.04253	0.04955	0.0582	0.06897	0.0828	0.10093	0.12426	0.1516	0.17929	0.20013	0.20624	0.19432	0.16809	0.13645	0.11025	0.09649	0.09976	0.11965	0.15186	0.19044	0.22679	0.25152	0.25539	0.2343	0.27986	1.25178
268	0.08769	0.04291	0.01192	0.00391	0.00197	0.00149	0.0015	0.00187	0.00269	0.00416	0.00659	0.00999	0.01389	0.01766	0.02067	0.02263	0.02374	0.02448	0.02534	0.02672	0.02888	0.03204	0.03634	0.04193	0.04893	0.0576	0.06845	0.08239	0.10063	0.12393	0.15092	0.17782	0.19747	0.20226	0.18937	0.16291	0.13196	0.10724	0.09554	0.10102	0.12291	0.15665	0.19617	0.23278	0.25716	0.26037	0.23912	0.29075	1.28276
269	0.08669	0.04222	0.01162	0.00378	0.00189	0.00143	0.00144	0.0018	0.0026	0.00403	0.0064	0.00973	0.01357	0.01728	0.02024	0.02218	0.02327	0.024	0.02486	0.02622	0.02837	0.03151	0.03578	0.04133	0.04832	0.05701	0.06794	0.08199	0.10032	0.12356	0.15017	0.17626	0.19471	0.19823	0.18443	0.15783	0.12767	0.1045	0.09489	0.10256	0.12642	0.16164	0.20202	0.23881	0.26278	0.26531	0.24392	0.30169	1.31298
270	0.08569	0.04154	0.01132	0.00365	0.00182	0.00138	0.00139	0.00174	0.00251	0.00391	0.00622	0.00948	0.01325	0.0169	0.01982	0.02173	0.02282	0.02354	0.02439	0.02574	0.02787	0.03098	0.03522	0.04075	0.04773	0.05644	0.06743	0.08159	0.1	0.12315	0.14935	0.17461	0.19186	0.19413	0.17951	0.15286	0.12357	0.10203	0.09452	0.10439	0.13016	0.1668	0.20796	0.24486	0.26839	0.27019	0.24868	0.31266	1.34238
271	0.0847	0.04087	0.01103	0.00353	0.00175	0.00132	0.00133	0.00167	0.00242	0.00378	0.00604	0.00924	0.01294	0.01653	0.01941	0.02129	0.02237	0.02308	0.02392	0.02527	0.02738	0.03046	0.03468	0.04017	0.04715	0.05588	0.06694	0.0812	0.09966	0.1227	0.14846	0.17287	0.18893	0.19	0.17462	0.14802	0.11968	0.09982	0.09445	0.10649	0.13414	0.17213	0.214	0.25094	0.27396	0.27502	0.25341	0.32364	1.37092
272	0.08371	0.04021	0.01075	0.00342	0.00169	0.00127	0.00128	0.00161	0.00233	0.00366	0.00587	0.009	0.01264	0.01617	0.01901	0.02086	0.02192	0.02264	0.02347	0.02481	0.0269	0.02996	0.03414	0.03961	0.04658	0.05533	0.06646	0.0808	0.09931	0.1222	0.1475	0.17103	0.18592	0.18583	0.16978	0.1433	0.116	0.09788	0.09467	0.10887	0.13835	0.17762	0.22011	0.25702	0.27948	0.27977	0.25808	0.3346	1.39855
273	0.08274	0.03956	0.01048	0.0033	0.00162	0.00122	0.00123	0.00155	0.00225	0.00355	0.00571	0.00877	0.01234	0.01582	0.01861	0.02044	0.02149	0.0222	0.02303	0.02435	0.02643	0.02946	0.03361	0.03906	0.04602	0.0548	0.06598	0.0804	0.09893	0.12166	0.14647	0.16912	0.18283	0.18164	0.16498	0.13873	0.11255	0.09622	0.09518	0.11151	0.14276	0.18324	0.22629	0.2631	0.28494	0.28445	0.26268	0.34552	1.42521
274	0.08177	0.03893	0.01021	0.00319	0.00156	0.00117	0.00118	0.00149	0.00218	0.00344	0.00554	0.00854	0.01205	0.01548	0.01823	0.02003	0.02107	0.02177	0.02259	0.02391	0.02596	0.02897	0.0331	0.03853	0.04547	0.05427	0.06551	0.08	0.09853	0.12108	0.14537	0.16712	0.17968	0.17742	0.16024	0.13431	0.10933	0.09483	0.09597	0.11441	0.14738	0.189	0.23252	0.26916	0.29033	0.28903	0.26722	0.35639	1.45086
275	0.08081	0.0383	0.00995	0.00309	0.0015	0.00112	0.00113	0.00144	0.0021	0.00333	0.00538	0.00832	0.01177	0.01514	0.01785	0.01963	0.02065	0.02135	0.02217	0.02347	0.02551	0.02849	0.03259	0.038	0.04493	0.05376	0.06505	0.0796	0.09812	0.12045	0.1442	0.16504	0.17646	0.1732	0.15558	0.13005	0.10633	0.09372	0.09705	0.11757	0.1522	0.19487	0.23878	0.27518	0.29565	0.29352	0.27167	0.36717	1.47545
276	0.07986	0.03769	0.00969	0.00299	0.00145	0.00108	0.00109	0.00138	0.00203	0.00322	0.00523	0.00811	0.0115	0.01481	0.01748	0.01923	0.02024	0.02093	0.02175	0.02304	0.02506	0.02803	0.0321	0.03748	0.04441	0.05325	0.06459	0.07919	0.09768	0.11978	0.14296	0.16289	0.17319	0.16897	0.15099	0.12595	0.10358	0.09289	0.09841	0.12097	0.15719	0.20084	0.24507	0.28116	0.30087	0.29789	0.27603	0.37786	1.49895
277	0.07892	0.03709	0.00945	0.00289	0.00139	0.00104	0.00105	0.00133	0.00196	0.00312	0.00508	0.0079	0.01123	0.01449	0.01711	0.01884	0.01984	0.02053	0.02134	0.02262	0.02463	0.02756	0.03161	0.03697	0.04389	0.05275	0.06414	0.07877	0.09721	0.11905	0.14166	0.16066	0.16987	0.16476	0.1465	0.12203	0.10107	0.09233	0.10004	0.12461	0.16236	0.20691	0.25138	0.28708	0.30599	0.30215	0.28029	0.38842	1.5213
278	0.07799	0.0365	0.00921	0.00279	0.00134	0.000996916	0.00101	0.00128	0.00189	0.00302	0.00494	0.0077	0.01096	0.01417	0.01676	0.01846	0.01945	0.02013	0.02093	0.02221	0.0242	0.02711	0.03114	0.03648	0.04339	0.05227	0.06368	0.07835	0.09672	0.11828	0.14029	0.15837	0.16651	0.16056	0.1421	0.11829	0.09881	0.09206	0.10194	0.12847	0.16768	0.21306	0.25768	0.29294	0.311	0.30628	0.28444	0.39883	1.54247
279	0.07708	0.03591	0.00897	0.0027	0.00129	0.000957627	0.000967087	0.00123	0.00182	0.00293	0.0048	0.0075	0.01071	0.01386	0.01641	0.01809	0.01907	0.01974	0.02054	0.0218	0.02378	0.02667	0.03067	0.03599	0.04289	0.05178	0.06324	0.07792	0.0962	0.11747	0.13885	0.15601	0.16311	0.15639	0.13782	0.11475	0.0968	0.09206	0.10411	0.13255	0.17315	0.21927	0.26396	0.29871	0.31588	0.31027	0.28847	0.40908	1.56243
280	0.07617	0.03534	0.00874	0.00261	0.00124	0.000919885	0.000929243	0.00119	0.00176	0.00283	0.00466	0.00731	0.01046	0.01356	0.01607	0.01772	0.01869	0.01936	0.02015	0.02141	0.02337	0.02624	0.03021	0.03551	0.04241	0.05131	0.06279	0.07747	0.09566	0.1166	0.13736	0.15359	0.15969	0.15225	0.13364	0.1114	0.09504	0.09234	0.10653	0.13684	0.17875	0.22554	0.27022	0.30439	0.32063	0.31412	0.29238	0.41914	1.58113
281	0.07528	0.03478	0.00852	0.00252	0.0012	0.000883632	0.000892879	0.00114	0.0017	0.00274	0.00453	0.00712	0.01021	0.01326	0.01573	0.01737	0.01832	0.01899	0.01978	0.02102	0.02296	0.02581	0.02976	0.03504	0.04193	0.05084	0.06234	0.07702	0.09509	0.11569	0.1358	0.15112	0.15624	0.14816	0.1296	0.10825	0.09354	0.0929	0.10921	0.14132	0.18448	0.23184	0.27644	0.30997	0.32524	0.31782	0.29614	0.429	1.59855
282	0.0744	0.03422	0.0083	0.00244	0.00115	0.000848807	0.000857938	0.0011	0.00164	0.00266	0.0044	0.00694	0.00997	0.01297	0.0154	0.01702	0.01796	0.01862	0.01941	0.02064	0.02257	0.02539	0.02932	0.03458	0.04146	0.05038	0.0619	0.07656	0.09449	0.11473	0.13418	0.1486	0.15278	0.14412	0.12569	0.10531	0.0923	0.09372	0.11213	0.14599	0.19031	0.23817	0.2826	0.31543	0.32969	0.32136	0.29976	0.43863	1.61465
283	0.07354	0.03368	0.00809	0.00236	0.00111	0.000815354	0.000824364	0.00106	0.00158	0.00257	0.00427	0.00676	0.00974	0.01269	0.01508	0.01667	0.01761	0.01827	0.01904	0.02026	0.02218	0.02498	0.02889	0.03413	0.041	0.04992	0.06145	0.07608	0.09386	0.11372	0.13251	0.14603	0.14932	0.14014	0.12192	0.10259	0.09132	0.09481	0.11529	0.15084	0.19625	0.24451	0.28869	0.32077	0.33399	0.32472	0.30323	0.44801	1.62941
284	0.07268	0.03315	0.00788	0.00228	0.00107	0.00078322	0.000792105	0.00102	0.00153	0.00249	0.00415	0.00659	0.00951	0.01241	0.01477	0.01633	0.01726	0.01791	0.01869	0.0199	0.0218	0.02458	0.02846	0.03368	0.04054	0.04947	0.061	0.07559	0.0932	0.11267	0.13078	0.14342	0.14585	0.13623	0.1183	0.10009	0.0906	0.09617	0.11867	0.15585	0.20226	0.25084	0.29471	0.32596	0.33811	0.32792	0.30654	0.45712	1.64279
285	0.07185	0.03262	0.00768	0.00221	0.00103	0.000752353	0.000761107	0.000981319	0.00148	0.00241	0.00403	0.00642	0.00929	0.01214	0.01446	0.016	0.01692	0.01757	0.01834	0.01954	0.02142	0.02419	0.02805	0.03325	0.0401	0.04902	0.06055	0.07508	0.09251	0.11157	0.12901	0.14077	0.14239	0.1324	0.11483	0.0978	0.09014	0.09778	0.12228	0.16101	0.20834	0.25717	0.30064	0.33101	0.34205	0.33092	0.30968	0.46596	1.65479
286	0.07103	0.03211	0.00748	0.00213	0.000986665	0.000722701	0.000731323	0.000944649	0.00142	0.00234	0.00392	0.00625	0.00907	0.01187	0.01415	0.01568	0.01659	0.01723	0.01799	0.01919	0.02106	0.0238	0.02764	0.03282	0.03966	0.04858	0.06009	0.07457	0.0918	0.11043	0.12718	0.13809	0.13895	0.12865	0.11153	0.09575	0.08993	0.09965	0.1261	0.16632	0.21448	0.26346	0.30646	0.3359	0.3458	0.33374	0.31265	0.47449	1.66536
287	0.07022	0.0316	0.00729	0.00206	0.000949574	0.000694219	0.000702704	0.000909351	0.00138	0.00226	0.00381	0.00609	0.00885	0.01161	0.01386	0.01536	0.01626	0.0169	0.01766	0.01884	0.0207	0.02342	0.02724	0.0324	0.03922	0.04814	0.05963	0.07403	0.09105	0.10925	0.12532	0.13539	0.13553	0.12499	0.1084	0.09393	0.08999	0.10177	0.13012	0.17175	0.22067	0.26971	0.31216	0.34062	0.34936	0.33637	0.31543	0.4827	1.67451
288	0.06943	0.0311	0.00711	0.00199	0.000913878	0.000666859	0.000675205	0.000875371	0.00133	0.00219	0.0037	0.00593	0.00865	0.01135	0.01357	0.01505	0.01594	0.01658	0.01733	0.01851	0.02034	0.02305	0.02684	0.03198	0.03879	0.0477	0.05917	0.07348	0.09027	0.10803	0.12341	0.13267	0.13213	0.12143	0.10544	0.09234	0.0903	0.10412	0.13433	0.1773	0.22688	0.2759	0.31773	0.34515	0.35272	0.33879	0.31803	0.49058	1.6822
289	0.06865	0.03061	0.00693	0.00193	0.000879523	0.000640577	0.000648782	0.00084266	0.00128	0.00212	0.00359	0.00578	0.00844	0.01111	0.01328	0.01475	0.01563	0.01626	0.01701	0.01818	0.02	0.02269	0.02646	0.03157	0.03837	0.04726	0.0587	0.07292	0.08946	0.10676	0.12146	0.12993	0.12878	0.11798	0.10267	0.09098	0.09087	0.10672	0.13872	0.18295	0.2331	0.28203	0.32317	0.3495	0.35586	0.341	0.32043	0.4981	1.68843
290	0.0679	0.03013	0.00675	0.00186	0.00084646	0.00061533	0.000623393	0.000811172	0.00124	0.00206	0.00349	0.00563	0.00824	0.01086	0.01301	0.01445	0.01532	0.01595	0.01669	0.01785	0.01966	0.02233	0.02608	0.03117	0.03795	0.04683	0.05823	0.07233	0.08863	0.10546	0.11948	0.12719	0.12547	0.11465	0.10008	0.08986	0.09169	0.10954	0.14328	0.18869	0.23933	0.28807	0.32845	0.35365	0.35879	0.34301	0.32263	0.50526	1.69319
291	0.06715	0.02965	0.00658	0.0018	0.00081464	0.000591079	0.000598997	0.00078086	0.00119	0.00199	0.00339	0.00549	0.00805	0.01062	0.01273	0.01416	0.01502	0.01565	0.01638	0.01753	0.01933	0.02198	0.0257	0.03078	0.03754	0.04639	0.05775	0.07174	0.08776	0.10412	0.11746	0.12444	0.1222	0.11143	0.09768	0.08898	0.09276	0.11258	0.148	0.19451	0.24554	0.29402	0.33357	0.3576	0.36149	0.34479	0.32463	0.51204	1.69646
292	0.06643	0.02919	0.00641	0.00174	0.000784016	0.000567784	0.000575556	0.000751681	0.00115	0.00193	0.00329	0.00535	0.00786	0.01039	0.01247	0.01387	0.01473	0.01535	0.01608	0.01722	0.019	0.02163	0.02534	0.03039	0.03713	0.04596	0.05726	0.07112	0.08687	0.10274	0.11542	0.1217	0.119	0.10835	0.09547	0.08833	0.09407	0.11584	0.15286	0.20039	0.25173	0.29986	0.33851	0.36133	0.36396	0.34635	0.32641	0.51842	1.69825
293	0.06572	0.02873	0.00625	0.00169	0.000754543	0.000545406	0.000553032	0.000723593	0.00111	0.00187	0.0032	0.00521	0.00767	0.01016	0.01221	0.01359	0.01444	0.01506	0.01579	0.01692	0.01868	0.02129	0.02498	0.03001	0.03672	0.04552	0.05677	0.07049	0.08595	0.10134	0.11336	0.11896	0.11586	0.1054	0.09346	0.08793	0.09562	0.11929	0.15786	0.20632	0.25788	0.30558	0.34327	0.36483	0.3662	0.34769	0.32798	0.52439	1.69854
294	0.06503	0.02828	0.00609	0.00163	0.000726179	0.000523911	0.00053139	0.000696553	0.00107	0.00181	0.00311	0.00507	0.00749	0.00994	0.01195	0.01332	0.01416	0.01477	0.0155	0.01662	0.01837	0.02096	0.02462	0.02963	0.03632	0.04509	0.05627	0.06984	0.085	0.0999	0.11127	0.11623	0.11278	0.10258	0.09166	0.08775	0.0974	0.12294	0.16299	0.21228	0.26398	0.31116	0.34784	0.3681	0.36819	0.3488	0.32934	0.52995	1.69734
295	0.06436	0.02784	0.00593	0.00158	0.00069888	0.000503263	0.000510594	0.000670524	0.00104	0.00175	0.00302	0.00494	0.00732	0.00972	0.0117	0.01305	0.01388	0.01449	0.01521	0.01633	0.01806	0.02064	0.02427	0.02925	0.03592	0.04465	0.05576	0.06917	0.08403	0.09843	0.10917	0.11353	0.10979	0.09991	0.09005	0.08782	0.09941	0.12678	0.16822	0.21827	0.27001	0.3166	0.3522	0.37114	0.36994	0.34967	0.33047	0.53507	1.69465
296	0.06371	0.0274	0.00578	0.00152	0.000672608	0.000483428	0.000490613	0.000645468	0.001	0.0017	0.00294	0.00482	0.00714	0.0095	0.01146	0.01279	0.01361	0.01422	0.01493	0.01604	0.01776	0.02032	0.02393	0.02889	0.03552	0.04421	0.05524	0.06849	0.08303	0.09694	0.10706	0.11085	0.10687	0.09739	0.08866	0.08812	0.10164	0.13079	0.17356	0.22427	0.27595	0.32189	0.35635	0.37393	0.37143	0.35031	0.33137	0.53974	1.69048
297	0.06307	0.02697	0.00563	0.00147	0.000647324	0.000464375	0.000471413	0.000621347	0.000966085	0.00164	0.00285	0.00469	0.00698	0.00929	0.01122	0.01253	0.01335	0.01395	0.01466	0.01576	0.01747	0.02	0.02359	0.02852	0.03513	0.04378	0.05472	0.06779	0.082	0.09542	0.10494	0.1082	0.10405	0.09503	0.08747	0.08865	0.10409	0.13496	0.17898	0.23026	0.28181	0.327	0.36028	0.37647	0.37268	0.35071	0.33205	0.54397	1.68482
298	0.06245	0.02655	0.00549	0.00142	0.00062299	0.000446073	0.000452964	0.000598128	0.000932574	0.00159	0.00277	0.00457	0.00681	0.00909	0.01098	0.01228	0.01309	0.01369	0.01439	0.01548	0.01718	0.01969	0.02326	0.02816	0.03474	0.04334	0.05418	0.06707	0.08096	0.09389	0.10282	0.10558	0.10132	0.09282	0.08649	0.08941	0.10675	0.13929	0.18447	0.23623	0.28756	0.33194	0.36397	0.37875	0.37366	0.35088	0.3325	0.54773	1.6777
299	0.06185	0.02614	0.00535	0.00138	0.000599571	0.000428493	0.000435238	0.000575776	0.000900226	0.00154	0.00269	0.00445	0.00665	0.00889	0.01075	0.01204	0.01284	0.01343	0.01413	0.01521	0.01689	0.01939	0.02293	0.02781	0.03435	0.04289	0.05364	0.06633	0.07989	0.09233	0.1007	0.10301	0.09868	0.09078	0.08572	0.09039	0.10961	0.14376	0.19002	0.24217	0.29319	0.33669	0.36743	0.38076	0.37439	0.3508	0.33271	0.55102	1.66913
300	0.06127	0.02573	0.00521	0.00133	0.000577032	0.000411605	0.000418205	0.000554259	0.000868999	0.00149	0.00261	0.00434	0.00649	0.00869	0.01053	0.0118	0.01259	0.01318	0.01387	0.01494	0.01661	0.01909	0.02261	0.02746	0.03396	0.04245	0.05309	0.06559	0.0788	0.09076	0.09858	0.10048	0.09615	0.0889	0.08516	0.09159	0.11266	0.14836	0.19562	0.24807	0.29869	0.34123	0.37063	0.38252	0.37485	0.35047	0.33269	0.55384	1.65911
301	0.06071	0.02533	0.00508	0.00129	0.000555341	0.000395383	0.000401838	0.000533547	0.000838854	0.00144	0.00254	0.00423	0.00634	0.0085	0.01031	0.01156	0.01235	0.01293	0.01362	0.01468	0.01634	0.01879	0.02229	0.02711	0.03357	0.042	0.05253	0.06482	0.07769	0.08917	0.09648	0.098	0.09374	0.08719	0.08481	0.09301	0.11589	0.15308	0.20124	0.25391	0.30404	0.34557	0.37359	0.38399	0.37504	0.34991	0.33243	0.55617	1.64767
302	0.06017	0.02493	0.00495	0.00125	0.000534465	0.0003798	0.000386112	0.000513608	0.000809754	0.0014	0.00247	0.00412	0.00619	0.00831	0.01009	0.01133	0.01211	0.01269	0.01337	0.01443	0.01607	0.0185	0.02198	0.02676	0.03319	0.04155	0.05197	0.06404	0.07657	0.08757	0.09438	0.09558	0.09143	0.08565	0.08467	0.09464	0.1193	0.15791	0.20689	0.25967	0.30924	0.34968	0.37628	0.3852	0.37497	0.3491	0.33194	0.55802	1.63483
303	0.05964	0.02455	0.00482	0.0012	0.000514374	0.000364831	0.000371002	0.000494414	0.000781664	0.00135	0.0024	0.00401	0.00604	0.00813	0.00988	0.0111	0.01188	0.01245	0.01313	0.01417	0.0158	0.01822	0.02167	0.02642	0.0328	0.0411	0.05139	0.06325	0.07543	0.08597	0.0923	0.09322	0.08924	0.08428	0.08473	0.09648	0.12287	0.16283	0.21255	0.26534	0.31428	0.35357	0.3787	0.38612	0.37463	0.34805	0.33121	0.55937	1.62061
304	0.05913	0.02416	0.0047	0.00116	0.000495039	0.000350452	0.000356482	0.000475937	0.000754547	0.00131	0.00233	0.00391	0.0059	0.00795	0.00968	0.01088	0.01165	0.01222	0.01289	0.01393	0.01554	0.01794	0.02136	0.02608	0.03242	0.04064	0.05081	0.06244	0.07427	0.08436	0.09025	0.09093	0.08718	0.08309	0.085	0.09851	0.1266	0.16783	0.21819	0.27092	0.31913	0.35722	0.38086	0.38676	0.37403	0.34676	0.33024	0.56023	1.60504
305	0.05864	0.02379	0.00458	0.00113	0.00047643	0.00033664	0.000342531	0.00045815	0.00072837	0.00127	0.00226	0.00381	0.00576	0.00777	0.00947	0.01067	0.01142	0.01199	0.01266	0.01369	0.01528	0.01766	0.02106	0.02575	0.03203	0.04018	0.05021	0.06162	0.0731	0.08275	0.08822	0.0887	0.08524	0.08208	0.08547	0.10074	0.13047	0.17291	0.22382	0.27639	0.3238	0.36062	0.38273	0.38712	0.37315	0.34523	0.32904	0.56059	1.58813
306	0.05817	0.02342	0.00446	0.00109	0.000458521	0.000323372	0.000329126	0.000441028	0.0007031	0.00123	0.0022	0.00371	0.00562	0.0076	0.00928	0.01046	0.01121	0.01177	0.01243	0.01345	0.01503	0.01739	0.02076	0.02541	0.03165	0.03972	0.04961	0.06079	0.07192	0.08114	0.08621	0.08655	0.08343	0.08124	0.08615	0.10315	0.13448	0.17804	0.22941	0.28173	0.32826	0.36377	0.38432	0.38719	0.37201	0.34345	0.3276	0.56045	1.56993
307	0.05771	0.02306	0.00435	0.00105	0.000441285	0.000310628	0.000316245	0.000424546	0.000678707	0.00119	0.00213	0.00361	0.00549	0.00743	0.00908	0.01025	0.01099	0.01155	0.01221	0.01322	0.01479	0.01713	0.02047	0.02508	0.03127	0.03925	0.04901	0.05994	0.07073	0.07953	0.08425	0.08448	0.08175	0.08058	0.08701	0.10575	0.13861	0.18322	0.23495	0.28694	0.33252	0.36666	0.38563	0.38697	0.3706	0.34144	0.32593	0.55981	1.55046
308	0.05727	0.0227	0.00424	0.00102	0.000424697	0.000298385	0.000303868	0.000408679	0.000655159	0.00115	0.00207	0.00352	0.00536	0.00727	0.0089	0.01005	0.01078	0.01134	0.01199	0.01299	0.01454	0.01686	0.02018	0.02475	0.03088	0.03878	0.04839	0.05909	0.06954	0.07793	0.08232	0.08249	0.08021	0.0801	0.08807	0.10851	0.14286	0.18842	0.24044	0.29199	0.33655	0.36928	0.38664	0.38647	0.36893	0.3392	0.32403	0.55867	1.52976
309	0.05685	0.02235	0.00413	0.000984262	0.000408733	0.000286625	0.000291976	0.000393406	0.000632427	0.00112	0.00201	0.00343	0.00523	0.00711	0.00871	0.00985	0.01058	0.01113	0.01177	0.01276	0.0143	0.0166	0.01989	0.02443	0.0305	0.03831	0.04777	0.05823	0.06833	0.07635	0.08042	0.08059	0.0788	0.07979	0.08932	0.11143	0.14721	0.19365	0.24584	0.29689	0.34036	0.37163	0.38736	0.38568	0.36699	0.33672	0.3219	0.55703	1.50787
310	0.05645	0.022	0.00402	0.000951709	0.000393369	0.000275329	0.000280549	0.000378702	0.000610483	0.00108	0.00196	0.00334	0.00511	0.00695	0.00853	0.00965	0.01038	0.01092	0.01156	0.01254	0.01407	0.01635	0.0196	0.0241	0.03012	0.03783	0.04714	0.05736	0.06713	0.07477	0.07858	0.07878	0.07753	0.07966	0.09076	0.11451	0.15164	0.19888	0.25116	0.30161	0.34393	0.3737	0.38778	0.38459	0.36479	0.33402	0.31954	0.5549	1.48482
311	0.05606	0.02166	0.00392	0.000920232	0.000378582	0.000264477	0.000269569	0.000364549	0.0005893	0.00105	0.0019	0.00325	0.00499	0.0068	0.00836	0.00947	0.01018	0.01072	0.01136	0.01233	0.01384	0.01609	0.01932	0.02378	0.02974	0.03735	0.0465	0.05648	0.06592	0.07321	0.07678	0.07706	0.07641	0.0797	0.09236	0.11773	0.15616	0.20411	0.25639	0.30616	0.34725	0.37548	0.38791	0.38323	0.36233	0.33109	0.31696	0.55228	1.46065
312	0.05569	0.02132	0.00382	0.000889797	0.000364352	0.000254054	0.000259019	0.000350923	0.000568851	0.00101	0.00185	0.00317	0.00487	0.00665	0.00818	0.00928	0.00999	0.01052	0.01115	0.01211	0.01361	0.01584	0.01904	0.02346	0.02935	0.03687	0.04586	0.05559	0.06472	0.07167	0.07503	0.07543	0.07542	0.07992	0.09415	0.12109	0.16074	0.20931	0.2615	0.31051	0.35032	0.37697	0.38774	0.38157	0.35962	0.32793	0.31416	0.54917	1.43541
313	0.05534	0.02099	0.00372	0.000860369	0.000350656	0.000244041	0.000248882	0.000337808	0.000549111	0.000982125	0.00179	0.00309	0.00475	0.00651	0.00802	0.0091	0.0098	0.01033	0.01095	0.0119	0.01339	0.0156	0.01877	0.02314	0.02897	0.03639	0.04521	0.0547	0.06351	0.07015	0.07334	0.07391	0.07458	0.08031	0.09609	0.12458	0.16537	0.21448	0.26648	0.31465	0.35313	0.37817	0.38727	0.37964	0.35665	0.32457	0.31115	0.54558	1.40915
314	0.055	0.02067	0.00363	0.000831914	0.000337476	0.000234423	0.000239141	0.000325182	0.000530055	0.00095106	0.00174	0.00301	0.00464	0.00636	0.00785	0.00892	0.00961	0.01014	0.01076	0.0117	0.01317	0.01536	0.01849	0.02282	0.02859	0.0359	0.04456	0.05381	0.06232	0.06865	0.07171	0.07248	0.07388	0.08086	0.0982	0.12817	0.17005	0.21961	0.27133	0.31858	0.35567	0.37907	0.38649	0.37742	0.35344	0.32099	0.30792	0.54151	1.3819
315	0.05467	0.02035	0.00354	0.000804401	0.00032479	0.000225184	0.000229782	0.000313027	0.00051166	0.000920974	0.00169	0.00293	0.00453	0.00622	0.00769	0.00875	0.00943	0.00996	0.01057	0.0115	0.01295	0.01512	0.01822	0.02251	0.0282	0.03541	0.04391	0.05292	0.06112	0.06718	0.07013	0.07116	0.07332	0.08158	0.10046	0.13188	0.17476	0.22467	0.27603	0.32229	0.35794	0.37968	0.38542	0.37493	0.34999	0.31721	0.30449	0.53697	1.35371
316	0.05436	0.02003	0.00345	0.000777797	0.000312582	0.000216309	0.000220789	0.000301327	0.000493902	0.000891838	0.00164	0.00285	0.00442	0.00609	0.00753	0.00858	0.00926	0.00977	0.01038	0.0113	0.01273	0.01488	0.01795	0.02219	0.02782	0.03492	0.04325	0.05202	0.05994	0.06574	0.06862	0.06994	0.07291	0.08245	0.10286	0.13568	0.17948	0.22967	0.28057	0.32577	0.35993	0.37998	0.38405	0.37216	0.3463	0.31322	0.30086	0.53198	1.32464
317	0.05407	0.01972	0.00336	0.000752074	0.000300833	0.000207784	0.000212148	0.000290064	0.000476761	0.000863621	0.0016	0.00278	0.00432	0.00595	0.00738	0.00841	0.00908	0.00959	0.01019	0.0111	0.01252	0.01465	0.01769	0.02188	0.02743	0.03442	0.04258	0.05112	0.05876	0.06433	0.06718	0.06883	0.07264	0.08349	0.1054	0.13956	0.18421	0.23458	0.28494	0.32901	0.36163	0.37998	0.38238	0.36911	0.34238	0.30905	0.29704	0.52653	1.29473
318	0.05378	0.01942	0.00327	0.000727201	0.000289525	0.000199595	0.000203845	0.000279222	0.000460213	0.000836294	0.00155	0.00271	0.00422	0.00582	0.00723	0.00825	0.00891	0.00942	0.01001	0.01091	0.01231	0.01441	0.01742	0.02156	0.02705	0.03393	0.04192	0.05023	0.0576	0.06296	0.0658	0.06783	0.07251	0.08467	0.10807	0.14352	0.18893	0.23939	0.28914	0.332	0.36304	0.37967	0.38042	0.36581	0.33823	0.30468	0.29302	0.52064	1.26405
319	0.05351	0.01912	0.00319	0.000703151	0.000278643	0.000191729	0.000195867	0.000268785	0.000444239	0.000809829	0.00151	0.00264	0.00412	0.0057	0.00708	0.00809	0.00875	0.00925	0.00983	0.01072	0.01211	0.01419	0.01716	0.02125	0.02666	0.03343	0.04125	0.04933	0.05646	0.06162	0.06449	0.06693	0.07251	0.086	0.11087	0.14754	0.19364	0.2441	0.29314	0.33474	0.36416	0.37906	0.37816	0.36224	0.33386	0.30013	0.28883	0.51432	1.23264
320	0.05326	0.01882	0.00311	0.000679897	0.00026817	0.000184173	0.000188201	0.000258738	0.000428819	0.0007842	0.00146	0.00257	0.00402	0.00557	0.00694	0.00793	0.00858	0.00908	0.00965	0.01054	0.01191	0.01396	0.0169	0.02094	0.02628	0.03293	0.04059	0.04844	0.05532	0.06033	0.06326	0.06615	0.07266	0.08748	0.11377	0.15161	0.19831	0.24868	0.29693	0.33722	0.36499	0.37814	0.37562	0.35842	0.32928	0.29541	0.28446	0.50759	1.20055
321	0.05301	0.01853	0.00303	0.000657411	0.00025809	0.000176914	0.000180835	0.000249067	0.000413934	0.00075938	0.00142	0.0025	0.00392	0.00545	0.0068	0.00778	0.00842	0.00891	0.00948	0.01035	0.01171	0.01374	0.01664	0.02063	0.02589	0.03243	0.03992	0.04756	0.05421	0.05907	0.0621	0.06547	0.07294	0.08908	0.11678	0.15572	0.20294	0.25313	0.30052	0.33942	0.36551	0.37692	0.37279	0.35435	0.3245	0.29053	0.27991	0.50044	1.16785
322	0.05278	0.01824	0.00295	0.00063567	0.00024839	0.000169942	0.000173758	0.000239757	0.000399565	0.000735343	0.00138	0.00244	0.00383	0.00533	0.00666	0.00763	0.00826	0.00875	0.00931	0.01017	0.01151	0.01352	0.01639	0.02033	0.02551	0.03193	0.03925	0.04668	0.05312	0.05786	0.06102	0.06491	0.07336	0.09082	0.11988	0.15985	0.20751	0.25745	0.30389	0.34136	0.36573	0.3754	0.36968	0.35003	0.31952	0.28548	0.27521	0.49291	1.13459
323	0.05256	0.01795	0.00288	0.000614647	0.000239054	0.000163244	0.000166957	0.000230795	0.000385694	0.000712066	0.00134	0.00237	0.00374	0.00522	0.00652	0.00748	0.00811	0.00859	0.00914	0.00999	0.01132	0.0133	0.01613	0.02002	0.02512	0.03143	0.03859	0.04581	0.05205	0.05669	0.06001	0.06445	0.0739	0.09269	0.12306	0.16401	0.21201	0.2616	0.30703	0.34301	0.36566	0.37357	0.36629	0.34548	0.31435	0.28029	0.27036	0.48499	1.10083
324	0.05235	0.01767	0.0028	0.000594319	0.000230069	0.000156811	0.000160423	0.000222167	0.000372304	0.000689524	0.0013	0.00231	0.00365	0.0051	0.00639	0.00734	0.00796	0.00843	0.00898	0.00982	0.01113	0.01308	0.01588	0.01972	0.02474	0.03093	0.03793	0.04495	0.051	0.05557	0.05908	0.06411	0.07457	0.09467	0.12632	0.16817	0.21643	0.2656	0.30994	0.34438	0.36527	0.37145	0.36263	0.3407	0.309	0.27495	0.26535	0.47672	1.06664
325	0.05215	0.0174	0.00273	0.000574664	0.000221422	0.000150631	0.000154144	0.000213863	0.000359379	0.000667694	0.00127	0.00225	0.00357	0.00499	0.00626	0.0072	0.00781	0.00828	0.00882	0.00965	0.01094	0.01287	0.01563	0.01941	0.02436	0.03043	0.03727	0.0441	0.04998	0.0545	0.05824	0.06387	0.07536	0.09676	0.12965	0.17232	0.22076	0.26941	0.31261	0.34547	0.36458	0.36903	0.3587	0.3357	0.30348	0.26948	0.26021	0.46809	1.03206
326	0.05195	0.01713	0.00266	0.000555659	0.000213099	0.000144695	0.000148112	0.000205868	0.000346902	0.000646554	0.00123	0.00219	0.00348	0.00489	0.00614	0.00706	0.00767	0.00812	0.00866	0.00948	0.01075	0.01266	0.01538	0.01911	0.02398	0.02993	0.03661	0.04326	0.04898	0.05349	0.05747	0.06374	0.07628	0.09895	0.13303	0.17646	0.22499	0.27305	0.31502	0.34626	0.36359	0.36632	0.35452	0.33049	0.29779	0.26388	0.25494	0.45913	0.99716
327	0.05177	0.01686	0.00259	0.000537282	0.00020509	0.000138993	0.000142315	0.000198172	0.000334858	0.000626083	0.00119	0.00214	0.0034	0.00478	0.00602	0.00693	0.00752	0.00798	0.0085	0.00931	0.01057	0.01245	0.01514	0.01881	0.02359	0.02944	0.03596	0.04243	0.04802	0.05252	0.05678	0.06372	0.07731	0.10124	0.13646	0.18056	0.2291	0.27649	0.31718	0.34676	0.3623	0.36333	0.35009	0.32507	0.29195	0.25817	0.24955	0.44985	0.96201
328	0.05159	0.01659	0.00253	0.000519512	0.000197382	0.000133515	0.000136745	0.000190764	0.000323232	0.000606259	0.00116	0.00208	0.00332	0.00468	0.0059	0.00679	0.00738	0.00783	0.00835	0.00914	0.01039	0.01224	0.01489	0.01851	0.02322	0.02894	0.03532	0.04162	0.04708	0.05161	0.05618	0.0638	0.07844	0.10362	0.13992	0.18463	0.23309	0.27973	0.31907	0.34697	0.36071	0.36005	0.34541	0.31946	0.28597	0.25235	0.24405	0.44028	0.92666
329	0.05142	0.01633	0.00246	0.000502331	0.000189964	0.000128253	0.000131393	0.000183633	0.000312009	0.000587062	0.00113	0.00203	0.00324	0.00458	0.00578	0.00666	0.00724	0.00768	0.0082	0.00898	0.01021	0.01204	0.01465	0.01821	0.02284	0.02845	0.03468	0.04082	0.04617	0.05075	0.05566	0.06398	0.07969	0.10608	0.14341	0.18864	0.23694	0.28275	0.3207	0.34688	0.35881	0.35649	0.34049	0.31366	0.27985	0.24644	0.23845	0.43043	0.89118
330	0.05126	0.01608	0.0024	0.000485717	0.000182824	0.000123199	0.000126251	0.000176769	0.000301176	0.000568473	0.0011	0.00198	0.00317	0.00448	0.00566	0.00654	0.00711	0.00754	0.00805	0.00882	0.01003	0.01183	0.01441	0.01792	0.02246	0.02796	0.03405	0.04004	0.0453	0.04994	0.05521	0.06427	0.08104	0.10861	0.14691	0.1926	0.24065	0.28556	0.32206	0.34649	0.35662	0.35266	0.33535	0.30768	0.2736	0.24043	0.23275	0.42031	0.85563
331	0.0511	0.01582	0.00234	0.000469652	0.000175953	0.000118344	0.00012131	0.000170161	0.000290719	0.000550472	0.00106	0.00192	0.00309	0.00438	0.00555	0.00641	0.00698	0.0074	0.0079	0.00866	0.00985	0.01163	0.01417	0.01762	0.02209	0.02748	0.03342	0.03927	0.04446	0.0492	0.05485	0.06465	0.08248	0.11121	0.15042	0.19647	0.2442	0.28814	0.32314	0.3458	0.35414	0.34857	0.32998	0.30154	0.26724	0.23435	0.22697	0.40995	0.82007
332	0.05095	0.01557	0.00228	0.000454119	0.00016934	0.000113681	0.000116562	0.0001638	0.000280625	0.000533041	0.00103	0.00187	0.00302	0.00429	0.00544	0.00629	0.00685	0.00727	0.00776	0.00851	0.00968	0.01143	0.01393	0.01733	0.02172	0.027	0.03281	0.03853	0.04365	0.04851	0.05457	0.06513	0.08401	0.11386	0.15392	0.20027	0.24758	0.29049	0.32394	0.34481	0.35137	0.34422	0.32441	0.29524	0.26078	0.2282	0.22112	0.39937	0.78456
333	0.0508	0.01533	0.00222	0.000439099	0.000162976	0.000109201	0.000112001	0.000157677	0.000270881	0.000516163	0.001	0.00183	0.00295	0.0042	0.00533	0.00617	0.00672	0.00713	0.00761	0.00835	0.00951	0.01124	0.0137	0.01704	0.02135	0.02652	0.0322	0.0378	0.04288	0.04788	0.05437	0.0657	0.08562	0.11656	0.1574	0.20396	0.2508	0.2926	0.32446	0.34353	0.34831	0.33962	0.31863	0.2888	0.25422	0.222	0.2152	0.38859	0.74917
334	0.05066	0.01508	0.00216	0.000424575	0.000156851	0.000104898	0.000107618	0.000151783	0.000261476	0.000499819	0.000974967	0.00178	0.00288	0.00411	0.00523	0.00605	0.00659	0.007	0.00747	0.0082	0.00934	0.01104	0.01347	0.01675	0.02098	0.02605	0.0316	0.03709	0.04215	0.0473	0.05425	0.06635	0.08731	0.1193	0.16086	0.20756	0.25382	0.29446	0.3247	0.34195	0.34497	0.33477	0.31267	0.28223	0.24759	0.21574	0.20923	0.37762	0.71396
335	0.05052	0.01484	0.00211	0.000410532	0.000150956	0.000100764	0.000103406	0.000146109	0.000252397	0.000483994	0.000947081	0.00173	0.00281	0.00402	0.00512	0.00594	0.00647	0.00687	0.00734	0.00805	0.00918	0.01085	0.01324	0.01647	0.02062	0.02558	0.03102	0.03641	0.04145	0.04679	0.0542	0.0671	0.08908	0.12206	0.16428	0.21103	0.25666	0.29608	0.32465	0.34008	0.34136	0.3297	0.30652	0.27553	0.24088	0.20945	0.20322	0.36649	0.679
336	0.05038	0.01461	0.00205	0.000396953	0.000145283	9.67935e-05	9.93593e-05	0.000140647	0.000243634	0.000468671	0.00092	0.00169	0.00275	0.00394	0.00502	0.00582	0.00635	0.00674	0.0072	0.00791	0.00901	0.01066	0.01301	0.01618	0.02026	0.02512	0.03045	0.03575	0.0408	0.04633	0.05423	0.06792	0.09091	0.12485	0.16765	0.21438	0.2593	0.29743	0.32431	0.33792	0.33749	0.32439	0.3002	0.26871	0.23411	0.20313	0.19717	0.35522	0.64433
337	0.05024	0.01438	0.002	0.000383822	0.000139823	9.29794e-05	9.5471e-05	0.00013539	0.000235175	0.000453834	0.000893701	0.00165	0.00269	0.00386	0.00492	0.00571	0.00623	0.00661	0.00707	0.00776	0.00885	0.01047	0.01278	0.0159	0.0199	0.02467	0.02988	0.0351	0.04018	0.04593	0.05434	0.06882	0.0928	0.12765	0.17097	0.2176	0.26173	0.29853	0.32369	0.33548	0.33335	0.31887	0.29373	0.2618	0.22729	0.1968	0.1911	0.34383	0.61003
338	0.0501	0.01415	0.00195	0.000371126	0.000134568	8.93156e-05	9.1735e-05	0.000130329	0.000227011	0.000439468	0.000868163	0.0016	0.00262	0.00377	0.00482	0.0056	0.00611	0.00649	0.00693	0.00762	0.00869	0.01029	0.01256	0.01563	0.01955	0.02422	0.02933	0.03449	0.0396	0.04559	0.05451	0.0698	0.09474	0.13045	0.17422	0.22067	0.26394	0.29936	0.32278	0.33275	0.32896	0.31315	0.2871	0.2548	0.22043	0.19046	0.18501	0.33234	0.57615
339	0.04997	0.01392	0.0019	0.000358849	0.000129511	8.57963e-05	8.81452e-05	0.000125458	0.000219129	0.000425558	0.000843363	0.00156	0.00256	0.00369	0.00473	0.0055	0.00599	0.00637	0.0068	0.00748	0.00853	0.0101	0.01234	0.01535	0.0192	0.02378	0.0288	0.0339	0.03906	0.04531	0.05476	0.07085	0.09672	0.13325	0.17739	0.22359	0.26594	0.29993	0.32158	0.32974	0.32432	0.30722	0.28034	0.24773	0.21355	0.18412	0.17892	0.32077	0.54276
340	0.04983	0.01369	0.00185	0.000346978	0.000124643	8.24156e-05	8.46959e-05	0.000120768	0.000211522	0.000412091	0.000819282	0.00152	0.0025	0.00362	0.00464	0.00539	0.00588	0.00625	0.00668	0.00734	0.00837	0.00992	0.01212	0.01508	0.01885	0.02335	0.02828	0.03333	0.03856	0.04508	0.05507	0.07195	0.09875	0.13603	0.18048	0.22635	0.26771	0.30023	0.3201	0.32646	0.31945	0.30112	0.27346	0.24058	0.20665	0.1778	0.17284	0.30915	0.50991
341	0.04969	0.01347	0.0018	0.000335499	0.000119959	7.91683e-05	8.13817e-05	0.000116255	0.000204179	0.000399051	0.000795898	0.00148	0.00245	0.00354	0.00454	0.00529	0.00577	0.00613	0.00655	0.0072	0.00822	0.00974	0.0119	0.01481	0.01851	0.02292	0.02777	0.03279	0.03811	0.04491	0.05545	0.07312	0.1008	0.13879	0.18348	0.22894	0.26925	0.30025	0.31833	0.32291	0.31435	0.29484	0.26646	0.23339	0.19975	0.1715	0.16677	0.2975	0.47766
342	0.04955	0.01326	0.00176	0.000324399	0.000115451	7.60489e-05	7.81973e-05	0.00011191	0.000197092	0.000386426	0.000773192	0.00144	0.00239	0.00347	0.00446	0.00519	0.00566	0.00601	0.00642	0.00706	0.00807	0.00956	0.01169	0.01454	0.01818	0.0225	0.02728	0.03227	0.03769	0.04479	0.05589	0.07435	0.10288	0.14152	0.18637	0.23135	0.27055	0.30001	0.31629	0.3191	0.30903	0.28839	0.25936	0.22616	0.19285	0.16524	0.16074	0.28584	0.44606
343	0.04941	0.01304	0.00171	0.000313666	0.000111112	7.30525e-05	7.51375e-05	0.000107727	0.000190251	0.000374203	0.000751145	0.00141	0.00233	0.00339	0.00437	0.00509	0.00555	0.0059	0.0063	0.00693	0.00792	0.00939	0.01147	0.01428	0.01785	0.0221	0.0268	0.03178	0.03731	0.04473	0.0564	0.07562	0.10497	0.14421	0.18914	0.23358	0.27162	0.29949	0.31397	0.31504	0.30349	0.28179	0.25217	0.2189	0.18598	0.15902	0.15474	0.27419	0.41518
344	0.04926	0.01283	0.00167	0.000303288	0.000106937	7.01741e-05	7.21975e-05	0.000103701	0.000183648	0.000362369	0.000729738	0.00137	0.00228	0.00332	0.00428	0.00499	0.00544	0.00578	0.00618	0.0068	0.00777	0.00922	0.01126	0.01402	0.01753	0.0217	0.02634	0.03131	0.03697	0.04471	0.05695	0.07694	0.10708	0.14684	0.1918	0.23562	0.27244	0.2987	0.31138	0.31074	0.29777	0.27506	0.24491	0.21162	0.17914	0.15286	0.14879	0.26257	0.38507
345	0.04911	0.01262	0.00163	0.000293253	0.000102918	6.74093e-05	6.93727e-05	9.98257e-05	0.000177275	0.000350911	0.000708952	0.00134	0.00223	0.00325	0.0042	0.00489	0.00534	0.00567	0.00606	0.00667	0.00762	0.00904	0.01106	0.01376	0.01721	0.02131	0.0259	0.03088	0.03667	0.04475	0.05757	0.0783	0.10918	0.14942	0.19433	0.23746	0.27301	0.29764	0.30852	0.30619	0.29185	0.26819	0.23759	0.20434	0.17234	0.14677	0.1429	0.25101	0.35578
346	0.04896	0.01241	0.00158	0.000283549	9.90499e-05	6.47534e-05	6.66584e-05	9.60953e-05	0.000171123	0.000339819	0.000688771	0.0013	0.00218	0.00318	0.00411	0.0048	0.00524	0.00556	0.00594	0.00654	0.00748	0.00888	0.01085	0.01351	0.01689	0.02093	0.02547	0.03047	0.03641	0.04484	0.05823	0.07969	0.11128	0.15194	0.19672	0.2391	0.27333	0.2963	0.30539	0.30142	0.28575	0.26121	0.23022	0.19707	0.1656	0.14075	0.13708	0.23952	0.32736
347	0.0488	0.01221	0.00154	0.000274166	9.53275e-05	6.22022e-05	6.40504e-05	9.25044e-05	0.000165186	0.00032908	0.000669176	0.00127	0.00213	0.00312	0.00403	0.0047	0.00513	0.00545	0.00583	0.00642	0.00734	0.00871	0.01065	0.01326	0.01659	0.02056	0.02506	0.03009	0.03619	0.04498	0.05894	0.08111	0.11337	0.15438	0.19897	0.24054	0.2734	0.2947	0.30201	0.29642	0.27949	0.25413	0.22281	0.18982	0.15892	0.13482	0.13133	0.22814	0.29986
348	0.04864	0.01201	0.0015	0.000265092	9.17449e-05	5.97515e-05	6.15445e-05	8.9048e-05	0.000159455	0.000318683	0.00065015	0.00124	0.00208	0.00305	0.00395	0.00461	0.00503	0.00535	0.00572	0.00629	0.0072	0.00855	0.01046	0.01302	0.01629	0.0202	0.02467	0.02973	0.03601	0.04516	0.05969	0.08255	0.11544	0.15673	0.20106	0.24176	0.27322	0.29283	0.29838	0.29121	0.27307	0.24696	0.21537	0.18261	0.15231	0.12898	0.12567	0.21687	0.27333
349	0.04847	0.01181	0.00147	0.000256319	8.8297e-05	5.73974e-05	5.91368e-05	8.57208e-05	0.000153924	0.000308617	0.000631678	0.00121	0.00203	0.00299	0.00387	0.00452	0.00493	0.00524	0.0056	0.00617	0.00706	0.00838	0.01026	0.01278	0.01599	0.01986	0.02429	0.0294	0.03587	0.04539	0.06048	0.08402	0.11748	0.159	0.203	0.24276	0.27278	0.2907	0.2945	0.2858	0.26651	0.23971	0.20793	0.17544	0.1458	0.12325	0.12011	0.20575	0.24782
350	0.04829	0.01161	0.00143	0.000247835	8.49786e-05	5.51361e-05	5.68233e-05	8.25182e-05	0.000148585	0.000298872	0.000613742	0.00118	0.00199	0.00293	0.0038	0.00443	0.00484	0.00514	0.00549	0.00605	0.00692	0.00822	0.01007	0.01255	0.01571	0.01952	0.02394	0.0291	0.03576	0.04566	0.06131	0.08549	0.11949	0.16118	0.20477	0.24354	0.27209	0.28831	0.29039	0.2802	0.25982	0.2324	0.20049	0.16834	0.13938	0.11764	0.11466	0.19479	0.22337
351	0.04811	0.01142	0.00139	0.000239632	8.17848e-05	5.29639e-05	5.46004e-05	7.94355e-05	0.000143432	0.000289438	0.000596328	0.00115	0.00194	0.00287	0.00372	0.00435	0.00474	0.00503	0.00538	0.00593	0.00679	0.00807	0.00988	0.01231	0.01543	0.01919	0.0236	0.02882	0.03569	0.04597	0.06217	0.08697	0.12146	0.16324	0.20638	0.2441	0.27115	0.28566	0.28605	0.27442	0.25301	0.22503	0.19306	0.1613	0.13307	0.11215	0.10932	0.18401	0.20003
352	0.04792	0.01123	0.00136	0.000231699	7.87111e-05	5.08773e-05	5.24645e-05	7.6468e-05	0.000138459	0.000280305	0.00057942	0.00112	0.0019	0.00281	0.00365	0.00426	0.00465	0.00493	0.00528	0.00581	0.00665	0.00791	0.00969	0.01209	0.01515	0.01888	0.02328	0.02858	0.03565	0.04631	0.06306	0.08845	0.12338	0.1652	0.20781	0.24443	0.26995	0.28277	0.28149	0.26847	0.24609	0.21763	0.18567	0.15435	0.12689	0.10679	0.10411	0.17344	0.17783
353	0.04772	0.01104	0.00132	0.000224029	7.57529e-05	4.8873e-05	5.04122e-05	7.36117e-05	0.000133658	0.000271463	0.000563004	0.00109	0.00185	0.00275	0.00357	0.00418	0.00455	0.00484	0.00517	0.0057	0.00653	0.00776	0.00951	0.01187	0.01489	0.01858	0.02297	0.02835	0.03564	0.04669	0.06397	0.08992	0.12524	0.16704	0.20906	0.24454	0.26851	0.27962	0.27671	0.26236	0.23908	0.21021	0.17831	0.1475	0.12083	0.10157	0.09903	0.1631	0.15682
354	0.04751	0.01085	0.00129	0.000216612	7.29058e-05	4.69476e-05	4.84403e-05	7.08622e-05	0.000129025	0.000262903	0.000547064	0.00106	0.00181	0.00269	0.0035	0.00409	0.00446	0.00474	0.00507	0.00558	0.0064	0.00761	0.00933	0.01165	0.01463	0.01828	0.02269	0.02816	0.03567	0.04711	0.0649	0.09139	0.12705	0.16876	0.21012	0.24441	0.26681	0.27624	0.27174	0.2561	0.232	0.20278	0.17102	0.14075	0.11491	0.0965	0.0941	0.15299	0.13703
355	0.0473	0.01067	0.00125	0.00020944	7.01656e-05	4.50981e-05	4.65456e-05	6.82157e-05	0.000124553	0.000254617	0.000531586	0.00103	0.00177	0.00263	0.00343	0.00401	0.00437	0.00464	0.00497	0.00547	0.00627	0.00747	0.00916	0.01144	0.01438	0.018	0.02242	0.02799	0.03573	0.04755	0.06585	0.09283	0.12879	0.17035	0.211	0.24405	0.26487	0.27263	0.26657	0.24971	0.22484	0.19535	0.16379	0.13412	0.10914	0.09159	0.08931	0.14315	0.11849
356	0.04708	0.01049	0.00122	0.000202504	6.75284e-05	4.33215e-05	4.47251e-05	6.56681e-05	0.000120237	0.000246594	0.000516558	0.00101	0.00173	0.00258	0.00336	0.00393	0.00429	0.00455	0.00487	0.00536	0.00615	0.00732	0.00899	0.01123	0.01413	0.01774	0.02217	0.02784	0.03582	0.04802	0.06681	0.09426	0.13045	0.1718	0.21168	0.24347	0.26269	0.26879	0.26122	0.2432	0.21764	0.18794	0.15664	0.12762	0.10354	0.08685	0.08468	0.13359	0.10125
357	0.04684	0.01031	0.00119	0.000195798	6.49903e-05	4.16149e-05	4.29758e-05	6.3216e-05	0.000116072	0.000238828	0.000501965	0.000982425	0.00169	0.00252	0.00329	0.00385	0.0042	0.00446	0.00477	0.00526	0.00603	0.00718	0.00882	0.01103	0.0139	0.01748	0.02193	0.02772	0.03593	0.04851	0.06777	0.09566	0.13204	0.17311	0.21217	0.24265	0.26027	0.26473	0.25569	0.23658	0.21039	0.18055	0.14958	0.12126	0.0981	0.08229	0.08022	0.12434	0.08532
358	0.0466	0.01013	0.00116	0.000189314	6.25475e-05	3.99755e-05	4.1295e-05	6.08555e-05	0.000112051	0.000231309	0.000487794	0.000957687	0.00165	0.00247	0.00322	0.00377	0.00411	0.00436	0.00467	0.00515	0.00591	0.00704	0.00865	0.01083	0.01367	0.01724	0.02172	0.02762	0.03607	0.04903	0.06874	0.09702	0.13354	0.17428	0.21246	0.2416	0.25762	0.26047	0.25001	0.22986	0.20312	0.17322	0.14263	0.11505	0.09283	0.0779	0.07594	0.11539	0.07075
359	0.04635	0.00996	0.00113	0.000183043	6.01964e-05	3.84007e-05	3.968e-05	5.85834e-05	0.000108171	0.000224029	0.000474033	0.000933588	0.00161	0.00242	0.00316	0.00369	0.00403	0.00428	0.00457	0.00505	0.00579	0.00691	0.00849	0.01064	0.01345	0.017	0.02152	0.02754	0.03624	0.04956	0.06971	0.09835	0.13495	0.1753	0.21255	0.24033	0.25473	0.256	0.24417	0.22305	0.19584	0.16594	0.1358	0.10901	0.08776	0.0737	0.07183	0.10679	0.05755
360	0.04608	0.00979	0.0011	0.00017698	5.79337e-05	3.6888e-05	3.81282e-05	5.63964e-05	0.000104425	0.000216982	0.00046067	0.00091011	0.00158	0.00237	0.00309	0.00362	0.00395	0.00419	0.00448	0.00494	0.00568	0.00677	0.00833	0.01045	0.01323	0.01678	0.02134	0.02748	0.03643	0.05011	0.07067	0.09964	0.13626	0.17617	0.21244	0.23882	0.25163	0.25134	0.2382	0.21618	0.18856	0.15873	0.1291	0.10314	0.08288	0.0697	0.06791	0.09853	0.04574
361	0.04581	0.00962	0.00107	0.000171117	5.57559e-05	3.54348e-05	3.66372e-05	5.42911e-05	0.00010081	0.000210159	0.000447691	0.000887234	0.00154	0.00232	0.00303	0.00354	0.00386	0.0041	0.00439	0.00484	0.00556	0.00664	0.00818	0.01027	0.01303	0.01657	0.02117	0.02745	0.03664	0.05068	0.07163	0.10087	0.13748	0.17687	0.21213	0.2371	0.2483	0.24649	0.2321	0.20925	0.18129	0.1516	0.12254	0.09745	0.0782	0.0659	0.06418	0.09064	0.03535
362	0.04553	0.00945	0.00104	0.000165447	5.36599e-05	3.40389e-05	3.52045e-05	5.22647e-05	9.73207e-05	0.000203553	0.000435086	0.000864942	0.00151	0.00227	0.00297	0.00347	0.00378	0.00402	0.0043	0.00475	0.00545	0.00652	0.00803	0.0101	0.01283	0.01638	0.02103	0.02743	0.03687	0.05125	0.07257	0.10206	0.13858	0.17742	0.21161	0.23515	0.24477	0.24147	0.22588	0.20227	0.17406	0.14457	0.11613	0.09195	0.07373	0.0623	0.06066	0.08312	0.0264
363	0.04524	0.00929	0.00102	0.000159965	5.16427e-05	3.2698e-05	3.38279e-05	5.0314e-05	9.3953e-05	0.000197158	0.000422844	0.000843216	0.00147	0.00222	0.0029	0.0034	0.0037	0.00393	0.00421	0.00465	0.00535	0.00639	0.00788	0.00993	0.01264	0.01619	0.02089	0.02743	0.03712	0.05183	0.07349	0.10318	0.13958	0.17781	0.21089	0.23298	0.24103	0.23629	0.21956	0.19527	0.16686	0.13765	0.10989	0.08666	0.06948	0.05892	0.05734	0.07601	0.0189
364	0.04493	0.00912	0.000990402	0.000154664	4.97012e-05	3.14099e-05	3.25051e-05	4.84363e-05	9.07024e-05	0.000190966	0.000410952	0.00082204	0.00144	0.00217	0.00284	0.00333	0.00363	0.00385	0.00412	0.00456	0.00524	0.00627	0.00774	0.00976	0.01246	0.01602	0.02077	0.02746	0.03738	0.05241	0.07439	0.10425	0.14047	0.17803	0.20997	0.2306	0.2371	0.23096	0.21316	0.18825	0.15973	0.13086	0.10383	0.08158	0.06545	0.05576	0.05423	0.0693	0.01287
365	0.04462	0.00897	0.000964805	0.000149538	4.78326e-05	3.01726e-05	3.12341e-05	4.66289e-05	8.75649e-05	0.000184971	0.000399401	0.000801397	0.00141	0.00212	0.00278	0.00326	0.00355	0.00377	0.00404	0.00446	0.00514	0.00615	0.0076	0.0096	0.01229	0.01585	0.02067	0.02749	0.03765	0.053	0.07526	0.10525	0.14124	0.17808	0.20885	0.22801	0.23298	0.22548	0.20668	0.18122	0.15266	0.1242	0.09795	0.07671	0.06166	0.05282	0.05133	0.06301	0.00831
366	0.04429	0.00881	0.000939861	0.000144582	4.60342e-05	2.89839e-05	3.00129e-05	4.4889e-05	8.45366e-05	0.000179166	0.000388179	0.000781271	0.00137	0.00208	0.00272	0.00319	0.00348	0.00369	0.00395	0.00437	0.00504	0.00603	0.00747	0.00945	0.01212	0.0157	0.02058	0.02755	0.03794	0.05358	0.07611	0.10617	0.14188	0.17797	0.20753	0.22522	0.22868	0.21988	0.20013	0.17421	0.14568	0.11768	0.09227	0.07208	0.0581	0.05011	0.04866	0.05715	0.00523
367	0.04395	0.00865	0.000915553	0.000139789	4.43033e-05	2.78421e-05	2.88394e-05	4.32142e-05	8.16136e-05	0.000173545	0.000377277	0.000761646	0.00134	0.00203	0.00267	0.00312	0.0034	0.00361	0.00387	0.00428	0.00494	0.00592	0.00734	0.0093	0.01196	0.01556	0.0205	0.02761	0.03824	0.05416	0.07692	0.10703	0.14241	0.17769	0.20602	0.22223	0.2242	0.21415	0.19354	0.16722	0.13879	0.11133	0.08679	0.06768	0.05478	0.04763	0.04621	0.05174	0.00365
368	0.0436	0.0085	0.000891867	0.000135155	4.26374e-05	2.67453e-05	2.77119e-05	4.1602e-05	7.87922e-05	0.000168102	0.000366685	0.000742507	0.00131	0.00199	0.00261	0.00305	0.00333	0.00354	0.00379	0.0042	0.00484	0.00581	0.00721	0.00916	0.01181	0.01542	0.02044	0.02769	0.03854	0.05473	0.0777	0.1078	0.1428	0.17723	0.20431	0.21905	0.21957	0.20832	0.1869	0.16027	0.13201	0.10514	0.08153	0.06352	0.05171	0.04539	0.04399	0.04678	0.00355
369	0.04325	0.00835	0.000868786	0.000130673	4.10341e-05	2.56916e-05	2.66284e-05	4.00501e-05	7.60688e-05	0.000162832	0.000356393	0.000723839	0.00128	0.00195	0.00255	0.00299	0.00326	0.00346	0.00371	0.00411	0.00475	0.0057	0.00708	0.00902	0.01167	0.0153	0.02039	0.02778	0.03885	0.05528	0.07843	0.10849	0.14307	0.17661	0.2024	0.21568	0.21479	0.2024	0.18025	0.15337	0.12536	0.09913	0.0765	0.05961	0.0489	0.04338	0.042	0.04228	0.00495
370	0.04288	0.0082	0.000846295	0.00012634	3.9491e-05	2.46794e-05	2.55873e-05	3.85562e-05	7.344e-05	0.000157729	0.000346392	0.000705629	0.00125	0.0019	0.0025	0.00292	0.00319	0.00339	0.00364	0.00403	0.00465	0.0056	0.00696	0.00888	0.01153	0.01519	0.02035	0.02789	0.03916	0.05583	0.07912	0.1091	0.14321	0.17581	0.20031	0.21213	0.20987	0.19639	0.17358	0.14654	0.11884	0.09332	0.0717	0.05595	0.04634	0.04162	0.04025	0.03825	0.00784
371	0.0425	0.00805	0.000824381	0.00012215	3.80058e-05	2.37071e-05	2.45869e-05	3.71181e-05	7.09025e-05	0.000152787	0.000336672	0.000687862	0.00122	0.00186	0.00244	0.00286	0.00312	0.00332	0.00356	0.00395	0.00456	0.0055	0.00685	0.00876	0.0114	0.01508	0.02032	0.028	0.03948	0.05636	0.07977	0.10962	0.14321	0.17485	0.19803	0.20841	0.20481	0.19031	0.16692	0.13978	0.11247	0.08771	0.06714	0.05256	0.04404	0.0401	0.03873	0.0347	0.01221
372	0.04211	0.00791	0.000803028	0.000118099	3.65764e-05	2.27731e-05	2.36257e-05	3.57338e-05	6.84531e-05	0.000148	0.000327225	0.000670525	0.00119	0.00182	0.00239	0.0028	0.00305	0.00325	0.00349	0.00387	0.00448	0.0054	0.00674	0.00863	0.01128	0.01499	0.0203	0.02812	0.03979	0.05686	0.08036	0.11005	0.14308	0.17372	0.19558	0.20453	0.19964	0.18417	0.16027	0.13312	0.10625	0.08232	0.06283	0.04944	0.042	0.03882	0.03745	0.03163	0.01806
373	0.04171	0.00777	0.000782223	0.000114181	3.52006e-05	2.18758e-05	2.2702e-05	3.44011e-05	6.60886e-05	0.000143365	0.000318043	0.000653606	0.00117	0.00178	0.00234	0.00274	0.00299	0.00318	0.00341	0.00379	0.00439	0.0053	0.00663	0.00852	0.01117	0.0149	0.02029	0.02824	0.0401	0.05735	0.0809	0.11038	0.14282	0.17243	0.19295	0.20049	0.19435	0.17799	0.15365	0.12656	0.10021	0.07714	0.05878	0.04658	0.04023	0.0378	0.03641	0.02905	0.02537
374	0.0413	0.00763	0.000761952	0.000110394	3.38766e-05	2.10138e-05	2.18145e-05	3.31183e-05	6.38061e-05	0.000138875	0.000309117	0.000637092	0.00114	0.00174	0.00229	0.00268	0.00292	0.00311	0.00334	0.00372	0.00431	0.00521	0.00652	0.0084	0.01106	0.01483	0.02029	0.02837	0.04041	0.05781	0.08139	0.11062	0.14241	0.17097	0.19015	0.1963	0.18897	0.17177	0.14708	0.12012	0.09435	0.0722	0.05499	0.044	0.03874	0.03702	0.03561	0.02697	0.03414
375	0.04088	0.00749	0.000742203	0.000106731	3.26022e-05	2.01858e-05	2.09616e-05	3.18833e-05	6.16026e-05	0.000134527	0.000300439	0.000620971	0.00111	0.0017	0.00224	0.00262	0.00286	0.00304	0.00328	0.00364	0.00423	0.00512	0.00642	0.0083	0.01096	0.01476	0.02029	0.02851	0.0407	0.05824	0.08181	0.11077	0.14188	0.16935	0.18719	0.19198	0.1835	0.16554	0.14056	0.11381	0.08868	0.0675	0.05148	0.04171	0.03751	0.03649	0.03506	0.02538	0.04435
376	0.04045	0.00735	0.000722961	0.000103189	3.13757e-05	1.93904e-05	2.01421e-05	3.06944e-05	5.94754e-05	0.000130315	0.000292001	0.000605232	0.00109	0.00166	0.00219	0.00256	0.0028	0.00298	0.00321	0.00357	0.00415	0.00503	0.00632	0.00819	0.01086	0.01469	0.0203	0.02864	0.04099	0.05864	0.08218	0.11081	0.14121	0.16757	0.18407	0.18753	0.17796	0.1593	0.13412	0.10764	0.08321	0.06304	0.04824	0.0397	0.03655	0.03621	0.03474	0.0243	0.05597
377	0.04001	0.00722	0.000704216	9.97649e-05	3.01952e-05	1.86263e-05	1.93546e-05	2.95498e-05	5.74219e-05	0.000126234	0.000283797	0.000589865	0.00106	0.00162	0.00214	0.00251	0.00274	0.00292	0.00314	0.0035	0.00407	0.00494	0.00623	0.00809	0.01077	0.01463	0.02032	0.02878	0.04127	0.05902	0.08248	0.11075	0.1404	0.16564	0.18081	0.18297	0.17236	0.15306	0.12775	0.10162	0.07796	0.05885	0.04528	0.03797	0.03587	0.03618	0.03467	0.02371	0.069
378	0.03956	0.00709	0.000685954	9.64538e-05	2.9059e-05	1.78922e-05	1.85978e-05	2.8448e-05	5.54393e-05	0.000122282	0.000275819	0.000574857	0.00104	0.00159	0.00209	0.00245	0.00268	0.00286	0.00308	0.00343	0.004	0.00486	0.00614	0.008	0.01068	0.01458	0.02035	0.02892	0.04154	0.05935	0.08272	0.11059	0.13946	0.16355	0.1774	0.17829	0.1667	0.14685	0.12149	0.09577	0.07293	0.05492	0.04261	0.03653	0.03546	0.03639	0.03484	0.02363	0.0834
379	0.0391	0.00696	0.000668163	9.32523e-05	2.79655e-05	1.71871e-05	1.78707e-05	2.73873e-05	5.35252e-05	0.000118453	0.000268059	0.0005602	0.00101	0.00155	0.00204	0.0024	0.00262	0.0028	0.00302	0.00337	0.00393	0.00478	0.00605	0.00791	0.0106	0.01454	0.02037	0.02906	0.04179	0.05965	0.08289	0.11033	0.13839	0.16132	0.17385	0.17351	0.161	0.14067	0.11533	0.0901	0.06814	0.05126	0.04023	0.03539	0.03533	0.03686	0.03526	0.02405	0.09916
380	0.03864	0.00683	0.000650833	9.01568e-05	2.69131e-05	1.65096e-05	1.71719e-05	2.6366e-05	5.16773e-05	0.000114743	0.000260511	0.000545884	0.00098742	0.00151	0.002	0.00234	0.00256	0.00274	0.00296	0.0033	0.00386	0.0047	0.00597	0.00782	0.01053	0.0145	0.0204	0.02919	0.04202	0.05991	0.08299	0.10997	0.13719	0.15895	0.17018	0.16865	0.15528	0.13454	0.10929	0.08462	0.06358	0.04787	0.03814	0.03454	0.03547	0.03756	0.03591	0.02498	0.11624
381	0.03817	0.00671	0.000633952	8.71638e-05	2.59002e-05	1.58589e-05	1.65004e-05	2.53829e-05	4.9893e-05	0.000111148	0.00025317	0.0005319	0.000963762	0.00148	0.00195	0.00229	0.00251	0.00268	0.0029	0.00324	0.00379	0.00463	0.00589	0.00774	0.01046	0.01446	0.02043	0.02932	0.04224	0.06013	0.08302	0.10951	0.13586	0.15644	0.16638	0.16371	0.14955	0.12846	0.10338	0.07933	0.05928	0.04477	0.03635	0.03398	0.03588	0.03852	0.0368	0.0264	0.13461
382	0.03769	0.00659	0.000617508	8.42698e-05	2.49253e-05	1.52337e-05	1.58552e-05	2.44364e-05	4.81703e-05	0.000107665	0.000246027	0.000518238	0.000940573	0.00145	0.00191	0.00224	0.00245	0.00262	0.00284	0.00318	0.00372	0.00456	0.00581	0.00766	0.01039	0.01443	0.02047	0.02944	0.04244	0.06031	0.08298	0.10894	0.1344	0.1538	0.16248	0.15871	0.14381	0.12245	0.09762	0.07426	0.05523	0.04196	0.03486	0.03371	0.03656	0.03971	0.03792	0.02831	0.15424
383	0.0372	0.00647	0.000601491	8.14718e-05	2.39871e-05	1.46332e-05	1.52351e-05	2.35251e-05	4.65068e-05	0.00010429	0.000239078	0.00050489	0.000917843	0.00141	0.00186	0.00219	0.0024	0.00257	0.00278	0.00312	0.00366	0.00449	0.00574	0.00759	0.01033	0.01441	0.0205	0.02955	0.04261	0.06045	0.08286	0.10827	0.13282	0.15104	0.15847	0.15365	0.13809	0.11653	0.09201	0.0694	0.05145	0.03944	0.03368	0.03374	0.03752	0.04114	0.03927	0.03072	0.1751
384	0.03671	0.00635	0.00058589	7.87664e-05	2.30841e-05	1.40562e-05	1.46393e-05	2.26477e-05	4.49007e-05	0.00010102	0.000232316	0.000491849	0.000895566	0.00138	0.00182	0.00214	0.00235	0.00252	0.00273	0.00306	0.0036	0.00442	0.00566	0.00752	0.01027	0.01438	0.02054	0.02966	0.04276	0.06054	0.08268	0.1075	0.13112	0.14815	0.15437	0.14854	0.13238	0.11071	0.08658	0.06477	0.04794	0.03722	0.0328	0.03406	0.03873	0.04281	0.04086	0.03361	0.19715
385	0.03621	0.00623	0.000570695	7.61507e-05	2.2215e-05	1.3502e-05	1.40667e-05	2.1803e-05	4.33497e-05	9.78502e-05	0.000225736	0.000479106	0.000873733	0.00135	0.00178	0.00209	0.0023	0.00247	0.00268	0.00301	0.00354	0.00436	0.00559	0.00745	0.01022	0.01436	0.02057	0.02976	0.04289	0.06058	0.08242	0.10663	0.1293	0.14516	0.15018	0.14341	0.12671	0.10499	0.08132	0.06038	0.0447	0.0353	0.03222	0.03467	0.04022	0.04471	0.04267	0.03698	0.22035
386	0.03571	0.00612	0.000555897	7.36217e-05	2.13785e-05	1.29696e-05	1.35164e-05	2.09897e-05	4.1852e-05	9.47784e-05	0.000219333	0.000466654	0.000852339	0.00131	0.00174	0.00205	0.00225	0.00242	0.00263	0.00295	0.00348	0.00429	0.00553	0.00738	0.01016	0.01434	0.0206	0.02985	0.04299	0.06058	0.08208	0.10566	0.12737	0.14205	0.14592	0.13825	0.12109	0.09939	0.07625	0.05623	0.04176	0.03368	0.03195	0.03557	0.04196	0.04683	0.0447	0.04083	0.24466
387	0.0352	0.006	0.000541485	7.11766e-05	2.05735e-05	1.24581e-05	1.29876e-05	2.02067e-05	4.04057e-05	9.1801e-05	0.000213101	0.000454487	0.000831377	0.00128	0.0017	0.002	0.0022	0.00237	0.00258	0.0029	0.00342	0.00423	0.00547	0.00732	0.01012	0.01432	0.02063	0.02992	0.04307	0.06052	0.08167	0.10459	0.12533	0.13885	0.1416	0.13308	0.11553	0.09393	0.07137	0.05233	0.0391	0.03237	0.03198	0.03676	0.04396	0.04918	0.04695	0.04514	0.27004
388	0.03469	0.00589	0.00052745	6.88126e-05	1.97987e-05	1.19667e-05	1.24795e-05	1.94527e-05	3.9009e-05	8.8915e-05	0.000207035	0.000442598	0.000810841	0.00125	0.00166	0.00196	0.00216	0.00232	0.00253	0.00285	0.00337	0.00417	0.0054	0.00726	0.01007	0.0143	0.02066	0.02999	0.04312	0.06042	0.08119	0.10343	0.12319	0.13556	0.13722	0.12791	0.11004	0.0886	0.06671	0.0487	0.03673	0.03137	0.03232	0.03824	0.04621	0.05174	0.0494	0.04991	0.29645
389	0.03417	0.00579	0.000513782	6.6527e-05	1.9053e-05	1.14947e-05	1.19911e-05	1.87268e-05	3.76601e-05	8.61175e-05	0.000201131	0.000430981	0.000790727	0.00122	0.00162	0.00191	0.00211	0.00227	0.00248	0.0028	0.00332	0.00412	0.00534	0.00721	0.01002	0.01429	0.02068	0.03004	0.04313	0.06027	0.08063	0.10217	0.12095	0.13218	0.13279	0.12276	0.10464	0.08344	0.06227	0.04533	0.03466	0.03068	0.03296	0.03999	0.04871	0.05452	0.05207	0.05512	0.32382
390	0.03365	0.00568	0.000500473	6.43173e-05	1.83353e-05	1.10412e-05	1.15219e-05	1.80278e-05	3.63575e-05	8.34057e-05	0.000195384	0.000419629	0.000771029	0.00119	0.00158	0.00187	0.00207	0.00223	0.00243	0.00275	0.00327	0.00406	0.00529	0.00715	0.00998	0.01427	0.02069	0.03007	0.04312	0.06007	0.08	0.10083	0.11861	0.12872	0.12833	0.11763	0.09933	0.07843	0.05805	0.04224	0.03289	0.0303	0.03391	0.04202	0.05145	0.0575	0.05494	0.06077	0.35213
391	0.03313	0.00558	0.000487513	6.2181e-05	1.76446e-05	1.06056e-05	1.10709e-05	1.73548e-05	3.50993e-05	8.07767e-05	0.000189789	0.000408538	0.000751742	0.00116	0.00155	0.00183	0.00202	0.00219	0.00239	0.00271	0.00322	0.00401	0.00523	0.0071	0.00994	0.01425	0.0207	0.03009	0.04308	0.05981	0.0793	0.09939	0.11618	0.1252	0.12385	0.11254	0.09412	0.0736	0.05406	0.03942	0.03143	0.03022	0.03515	0.04432	0.05443	0.06068	0.058	0.06684	0.38131
392	0.03261	0.00548	0.000474895	6.01156e-05	1.69799e-05	1.01871e-05	1.06375e-05	1.67067e-05	3.38842e-05	7.8228e-05	0.000184343	0.000397701	0.000732863	0.00114	0.00151	0.00179	0.00198	0.00214	0.00235	0.00266	0.00317	0.00396	0.00518	0.00705	0.0099	0.01423	0.02071	0.03009	0.043	0.05951	0.07853	0.09787	0.11367	0.12161	0.11935	0.1075	0.08904	0.06896	0.05032	0.03689	0.03027	0.03046	0.03669	0.04689	0.05764	0.06406	0.06125	0.07333	0.41133
393	0.03208	0.00538	0.000462609	5.81189e-05	1.63401e-05	9.7851e-06	1.0221e-05	1.60827e-05	3.27105e-05	7.57569e-05	0.000179041	0.000387114	0.000714387	0.00111	0.00148	0.00175	0.00194	0.0021	0.00231	0.00262	0.00312	0.00391	0.00513	0.007	0.00986	0.01421	0.0207	0.03008	0.0429	0.05915	0.07769	0.09627	0.11108	0.11797	0.11484	0.10251	0.08408	0.06451	0.04683	0.03464	0.02942	0.03101	0.03852	0.04973	0.06107	0.06763	0.06468	0.08022	0.44211
394	0.03155	0.00528	0.000450647	5.61886e-05	1.57244e-05	9.3989e-06	9.82073e-06	1.54819e-05	3.15769e-05	7.33611e-05	0.000173879	0.000376772	0.000696312	0.00108	0.00144	0.00171	0.0019	0.00206	0.00227	0.00258	0.00308	0.00386	0.00508	0.00696	0.00982	0.01418	0.02069	0.03005	0.04276	0.05874	0.07677	0.09459	0.10842	0.11429	0.11034	0.0976	0.07926	0.06027	0.0436	0.03269	0.02888	0.03186	0.04063	0.05282	0.06472	0.07137	0.06829	0.08749	0.47362
395	0.03103	0.00518	0.000439002	5.43224e-05	1.51318e-05	9.02788e-06	9.43608e-06	1.49033e-05	3.04819e-05	7.10381e-05	0.000168854	0.00036667	0.000678633	0.00106	0.00141	0.00168	0.00187	0.00203	0.00223	0.00254	0.00303	0.00382	0.00503	0.00691	0.00979	0.01416	0.02067	0.02999	0.04258	0.05828	0.0758	0.09284	0.1057	0.11058	0.10586	0.09276	0.07459	0.05623	0.04062	0.03104	0.02865	0.03301	0.04303	0.05616	0.06858	0.07529	0.07206	0.09513	0.50579
396	0.0305	0.00509	0.000427665	5.25184e-05	1.45616e-05	8.67146e-06	9.06641e-06	1.43462e-05	2.94242e-05	6.87856e-05	0.000163962	0.000356805	0.000661347	0.00103	0.00138	0.00164	0.00183	0.00199	0.00219	0.0025	0.00299	0.00377	0.00499	0.00686	0.00975	0.01413	0.02064	0.02992	0.04238	0.05777	0.07475	0.09101	0.10291	0.10683	0.1014	0.08802	0.07008	0.05242	0.03792	0.02968	0.02873	0.03447	0.04571	0.05974	0.07264	0.07937	0.07599	0.10313	0.53857
397	0.02998	0.005	0.000416628	5.07744e-05	1.40128e-05	8.32907e-06	8.71116e-06	1.38097e-05	2.84026e-05	6.66016e-05	0.0001592	0.000347172	0.000644452	0.00101	0.00135	0.00161	0.00179	0.00195	0.00215	0.00246	0.00295	0.00373	0.00494	0.00682	0.00971	0.01409	0.0206	0.02983	0.04214	0.05721	0.07365	0.08912	0.10007	0.10307	0.09698	0.08338	0.06574	0.04883	0.03549	0.02862	0.02911	0.03623	0.04866	0.06356	0.0769	0.08361	0.08008	0.11146	0.57189
398	0.02946	0.00491	0.000405885	4.90884e-05	1.34846e-05	8.00015e-06	8.36975e-06	1.32931e-05	2.74157e-05	6.44838e-05	0.000154564	0.000337767	0.000627945	0.000980723	0.00131	0.00157	0.00176	0.00192	0.00212	0.00242	0.00291	0.00369	0.0049	0.00678	0.00967	0.01406	0.02055	0.02972	0.04186	0.05661	0.07248	0.08717	0.09719	0.0993	0.0926	0.07885	0.06158	0.04549	0.03334	0.02787	0.0298	0.03828	0.05188	0.0676	0.08134	0.088	0.08431	0.12012	0.60571
399	0.02894	0.00482	0.000395428	4.74587e-05	1.29763e-05	7.68417e-06	8.04165e-06	1.27956e-05	2.64623e-05	6.24302e-05	0.000150051	0.000328587	0.000611822	0.00095695	0.00129	0.00154	0.00172	0.00188	0.00208	0.00239	0.00288	0.00365	0.00486	0.00673	0.00963	0.01402	0.02049	0.02959	0.04155	0.05595	0.07125	0.08516	0.09427	0.09553	0.08829	0.07444	0.0576	0.04238	0.03147	0.02742	0.0308	0.04061	0.05535	0.07187	0.08596	0.09253	0.08867	0.12909	0.63996
400	0.02842	0.00473	0.000385249	4.58832e-05	1.24871e-05	7.38063e-06	7.72634e-06	1.23165e-05	2.55414e-05	6.0439e-05	0.000145659	0.000319629	0.000596081	0.000933784	0.00126	0.00151	0.00169	0.00185	0.00205	0.00235	0.00284	0.00361	0.00481	0.00669	0.00958	0.01397	0.02042	0.02944	0.04121	0.05525	0.06997	0.0831	0.09131	0.09177	0.08404	0.07017	0.05383	0.03952	0.02988	0.02727	0.0321	0.04324	0.05908	0.07635	0.09075	0.09719	0.09317	0.13834	0.67459
401	0.02791	0.00465	0.000375342	4.43603e-05	1.20164e-05	7.08904e-06	7.42331e-06	1.18552e-05	2.46518e-05	5.85081e-05	0.000141384	0.000310888	0.00058072	0.000911222	0.00123	0.00148	0.00166	0.00182	0.00202	0.00232	0.0028	0.00357	0.00477	0.00665	0.00954	0.01392	0.02033	0.02927	0.04084	0.0545	0.06864	0.08098	0.08833	0.08803	0.07986	0.06603	0.05025	0.03691	0.02859	0.02742	0.03369	0.04614	0.06305	0.08103	0.09569	0.10197	0.09778	0.14786	0.70952
402	0.0274	0.00457	0.0003657	4.28882e-05	1.15634e-05	6.80893e-06	7.1321e-06	1.1411e-05	2.37924e-05	5.66358e-05	0.000137223	0.000302361	0.000565736	0.000889261	0.0012	0.00145	0.00163	0.00179	0.00199	0.00229	0.00277	0.00353	0.00473	0.00661	0.00949	0.01386	0.02024	0.02907	0.04043	0.05371	0.06726	0.07883	0.08533	0.08431	0.07577	0.06205	0.04688	0.03457	0.02758	0.02788	0.03558	0.04931	0.06726	0.0859	0.10079	0.10687	0.10249	0.15764	0.7447
403	0.0269	0.00449	0.000356316	4.14653e-05	1.11274e-05	6.53985e-06	6.85224e-06	1.09832e-05	2.29623e-05	5.48204e-05	0.000133174	0.000294047	0.000551126	0.000867896	0.00117	0.00142	0.0016	0.00176	0.00195	0.00225	0.00273	0.00349	0.00469	0.00656	0.00944	0.0138	0.02013	0.02886	0.03999	0.05287	0.06583	0.07664	0.08232	0.08063	0.07178	0.05823	0.04374	0.03248	0.02686	0.02864	0.03776	0.05275	0.0717	0.09096	0.10602	0.11187	0.10731	0.16764	0.78007
404	0.0264	0.00441	0.000347183	4.00898e-05	1.07079e-05	6.28136e-06	6.58328e-06	1.05712e-05	2.21603e-05	5.30602e-05	0.000129235	0.000285941	0.000536887	0.000847123	0.00115	0.00139	0.00157	0.00173	0.00193	0.00222	0.0027	0.00346	0.00465	0.00652	0.00939	0.01373	0.02001	0.02862	0.03952	0.052	0.06436	0.07441	0.0793	0.077	0.06789	0.05457	0.04081	0.03067	0.02644	0.02969	0.04023	0.05644	0.07635	0.09619	0.11139	0.11696	0.11222	0.17786	0.81557
405	0.02591	0.00433	0.000338296	3.87603e-05	1.03042e-05	6.03306e-06	6.32482e-06	1.01745e-05	2.13856e-05	5.13535e-05	0.000125403	0.000278041	0.000523018	0.000826938	0.00112	0.00136	0.00154	0.0017	0.0019	0.00219	0.00267	0.00342	0.00461	0.00648	0.00934	0.01365	0.01988	0.02837	0.03901	0.05108	0.06284	0.07216	0.07629	0.07341	0.06411	0.05109	0.03812	0.02912	0.0263	0.03104	0.04297	0.06038	0.08122	0.10159	0.11687	0.12214	0.1172	0.18827	0.85113
406	0.02543	0.00426	0.000329648	3.74753e-05	9.91568e-06	5.79454e-06	6.07643e-06	9.79251e-06	2.06372e-05	4.96989e-05	0.000121675	0.000270344	0.000509514	0.000807337	0.0011	0.00134	0.00152	0.00168	0.00187	0.00216	0.00264	0.00339	0.00457	0.00643	0.00928	0.01357	0.01974	0.02809	0.03848	0.05013	0.0613	0.06989	0.07329	0.06989	0.06046	0.04779	0.03566	0.02785	0.02646	0.03268	0.04599	0.06457	0.08628	0.10714	0.12246	0.12739	0.12226	0.19884	0.88668
407	0.02495	0.00419	0.000321233	3.62332e-05	9.54184e-06	5.56542e-06	5.83773e-06	9.42464e-06	1.99143e-05	4.80947e-05	0.00011805	0.000262847	0.000496373	0.000788312	0.00108	0.00131	0.00149	0.00165	0.00184	0.00213	0.0026	0.00335	0.00454	0.00638	0.00922	0.01348	0.01958	0.02779	0.03792	0.04914	0.05971	0.0676	0.07031	0.06643	0.05693	0.04469	0.03344	0.02685	0.02691	0.0346	0.04927	0.06899	0.09154	0.11283	0.12815	0.13271	0.12738	0.20957	0.92218
408	0.02448	0.00411	0.000313044	3.50326e-05	9.18209e-06	5.34534e-06	5.60834e-06	9.0704e-06	1.9216e-05	4.65397e-05	0.000114524	0.000255549	0.000483593	0.000769858	0.00105	0.00129	0.00147	0.00162	0.00182	0.00211	0.00257	0.00332	0.0045	0.00634	0.00916	0.01338	0.01941	0.02747	0.03732	0.04812	0.0581	0.06529	0.06735	0.06305	0.05354	0.04177	0.03147	0.02613	0.02765	0.03681	0.05282	0.07363	0.09697	0.11865	0.13393	0.13808	0.13255	0.22043	0.95754
409	0.02402	0.00405	0.000305077	3.38723e-05	8.83592e-06	5.13393e-06	5.38791e-06	8.72928e-06	1.85415e-05	4.50323e-05	0.000111097	0.000248446	0.000471169	0.000751969	0.00103	0.00127	0.00144	0.0016	0.00179	0.00208	0.00254	0.00328	0.00446	0.00629	0.0091	0.01328	0.01923	0.02713	0.03671	0.04707	0.05647	0.06299	0.06442	0.05976	0.0503	0.03907	0.02975	0.02569	0.02868	0.0393	0.05661	0.07849	0.10257	0.12459	0.13979	0.14349	0.13775	0.23139	0.99273
410	0.02357	0.00398	0.000297325	3.27508e-05	8.50282e-06	4.93085e-06	5.17607e-06	8.40082e-06	1.789e-05	4.35714e-05	0.000107766	0.000241535	0.000459098	0.000734636	0.00101	0.00124	0.00142	0.00158	0.00176	0.00205	0.00251	0.00325	0.00442	0.00624	0.00903	0.01317	0.01903	0.02677	0.03606	0.04599	0.05481	0.06068	0.06153	0.05656	0.04721	0.03657	0.02828	0.02552	0.02999	0.04206	0.06065	0.08355	0.10832	0.13065	0.1457	0.14894	0.14299	0.24243	1.02766
411	0.02313	0.00391	0.000289783	3.16669e-05	8.1823e-06	4.73579e-06	4.97251e-06	8.08453e-06	1.72607e-05	4.21555e-05	0.00010453	0.000234815	0.000447377	0.000717853	0.000991652	0.00122	0.0014	0.00155	0.00174	0.00203	0.00248	0.00322	0.00438	0.00619	0.00895	0.01305	0.01883	0.02639	0.03539	0.04489	0.05314	0.05838	0.05869	0.05346	0.04428	0.03428	0.02706	0.02563	0.03158	0.04508	0.06493	0.0888	0.11423	0.13679	0.15167	0.15442	0.14824	0.25355	1.06228
412	0.0227	0.00385	0.000282445	3.06193e-05	7.87389e-06	4.54843e-06	4.7769e-06	7.77998e-06	1.66529e-05	4.07834e-05	0.000101385	0.000228282	0.000436002	0.000701611	0.000972052	0.0012	0.00138	0.00153	0.00172	0.002	0.00245	0.00318	0.00433	0.00613	0.00888	0.01293	0.01861	0.02599	0.0347	0.04376	0.05146	0.05609	0.05591	0.05046	0.04152	0.03221	0.0261	0.02602	0.03345	0.04836	0.06943	0.09424	0.12026	0.14303	0.15769	0.1599	0.15351	0.2647	1.09653
413	0.02229	0.00379	0.000275306	2.96069e-05	7.57713e-06	4.36847e-06	4.58894e-06	7.48673e-06	1.60659e-05	3.9454e-05	9.83306e-05	0.000221935	0.000424968	0.0006859	0.000953128	0.00118	0.00135	0.00151	0.00169	0.00197	0.00243	0.00315	0.00429	0.00608	0.00879	0.0128	0.01837	0.02558	0.03398	0.04261	0.04976	0.05382	0.05318	0.04758	0.03893	0.03037	0.02539	0.02669	0.03559	0.05189	0.07414	0.09985	0.12642	0.14933	0.16373	0.16539	0.15877	0.27587	1.13034
414	0.02188	0.00372	0.00026836	2.86284e-05	7.29158e-06	4.19562e-06	4.40832e-06	7.20438e-06	1.5499e-05	3.81661e-05	9.53649e-05	0.00021577	0.000414272	0.000670712	0.000934861	0.00116	0.00133	0.00149	0.00167	0.00195	0.0024	0.00311	0.00425	0.00602	0.00871	0.01266	0.01813	0.02515	0.03325	0.04144	0.04806	0.05157	0.05051	0.04483	0.03651	0.02875	0.02495	0.02762	0.03799	0.05567	0.07906	0.10561	0.13269	0.1557	0.1698	0.17086	0.16403	0.28704	1.16367
415	0.02148	0.00367	0.000261604	2.76828e-05	7.01684e-06	4.02959e-06	4.23477e-06	6.93254e-06	1.49516e-05	3.69186e-05	9.24861e-05	0.000209785	0.000403909	0.000656036	0.000917231	0.00114	0.00131	0.00146	0.00165	0.00192	0.00237	0.00308	0.00421	0.00596	0.00862	0.01251	0.01788	0.0247	0.0325	0.04026	0.04636	0.04935	0.04792	0.0422	0.03428	0.02736	0.02477	0.02883	0.04066	0.05968	0.08418	0.11153	0.13905	0.16211	0.17587	0.17632	0.16926	0.29818	1.19644
416	0.0211	0.00361	0.000255031	2.67689e-05	6.7525e-06	3.87013e-06	4.068e-06	6.6708e-06	1.4423e-05	3.57104e-05	8.96923e-05	0.000203978	0.000393874	0.000641862	0.00090022	0.00112	0.00129	0.00144	0.00163	0.0019	0.00234	0.00305	0.00416	0.0059	0.00853	0.01236	0.01761	0.02424	0.03173	0.03907	0.04466	0.04717	0.04541	0.0397	0.03224	0.02621	0.02484	0.0303	0.04357	0.06391	0.08948	0.11758	0.1455	0.16856	0.18193	0.18176	0.17445	0.30927	1.22861
417	0.02073	0.00355	0.000248636	2.58857e-05	6.49815e-06	3.71697e-06	3.90777e-06	6.41883e-06	1.39127e-05	3.45404e-05	8.69821e-05	0.000198346	0.000384162	0.000628177	0.000883805	0.0011	0.00127	0.00142	0.0016	0.00188	0.00231	0.00301	0.00412	0.00584	0.00843	0.0122	0.01733	0.02376	0.03094	0.03786	0.04298	0.04502	0.04298	0.03734	0.03039	0.02528	0.02517	0.03203	0.04674	0.06837	0.09495	0.12376	0.15202	0.17503	0.18799	0.18715	0.17961	0.3203	1.26011
418	0.02037	0.0035	0.000242416	2.50322e-05	6.25344e-06	3.56988e-06	3.75382e-06	6.17624e-06	1.342e-05	3.34076e-05	8.43536e-05	0.000192886	0.000374767	0.000614971	0.000867968	0.00109	0.00126	0.0014	0.00158	0.00185	0.00228	0.00298	0.00407	0.00577	0.00833	0.01203	0.01704	0.02327	0.03014	0.03666	0.0413	0.04291	0.04065	0.03512	0.02873	0.02459	0.02576	0.03403	0.05015	0.07302	0.10058	0.13004	0.1586	0.18152	0.19401	0.19249	0.18471	0.33124	1.29089
419	0.02002	0.00345	0.000236365	2.42074e-05	6.018e-06	3.4286e-06	3.6059e-06	5.94272e-06	1.29443e-05	3.23111e-05	8.18053e-05	0.000187595	0.000365684	0.000602231	0.000852685	0.00107	0.00124	0.00139	0.00156	0.00183	0.00226	0.00294	0.00403	0.0057	0.00823	0.01185	0.01674	0.02276	0.02933	0.03544	0.03964	0.04086	0.03841	0.03306	0.02727	0.02414	0.0266	0.03627	0.05378	0.07788	0.10637	0.13643	0.16522	0.188	0.2	0.19777	0.18976	0.34206	1.3209
420	0.01969	0.00339	0.000230478	2.34103e-05	5.79148e-06	3.29293e-06	3.46379e-06	5.71793e-06	1.24852e-05	3.12499e-05	7.93355e-05	0.000182471	0.000356907	0.000589945	0.000837935	0.00105	0.00122	0.00137	0.00154	0.0018	0.00223	0.00291	0.00398	0.00564	0.00812	0.01167	0.01644	0.02225	0.02851	0.03423	0.038	0.03886	0.03626	0.03115	0.02602	0.02393	0.02769	0.03876	0.05764	0.08291	0.11229	0.1429	0.17188	0.19447	0.20593	0.20298	0.19473	0.35275	1.35008
421	0.01937	0.00334	0.000224752	2.264e-05	5.57355e-06	3.16263e-06	3.32726e-06	5.50155e-06	1.20421e-05	3.02231e-05	7.69428e-05	0.000177511	0.00034843	0.000578098	0.000823695	0.00104	0.0012	0.00135	0.00152	0.00178	0.0022	0.00287	0.00393	0.00556	0.008	0.01149	0.01612	0.02172	0.02768	0.03302	0.03638	0.03692	0.03423	0.02939	0.02497	0.02395	0.02904	0.04149	0.06172	0.08812	0.11834	0.14944	0.17856	0.20091	0.21181	0.20812	0.19961	0.36329	1.37838
422	0.01907	0.0033	0.000219181	2.18956e-05	5.36388e-06	3.03749e-06	3.19609e-06	5.29329e-06	1.16144e-05	2.92298e-05	7.46255e-05	0.000172712	0.000340246	0.000566677	0.000809942	0.00102	0.00119	0.00133	0.0015	0.00176	0.00217	0.00283	0.00388	0.00549	0.00789	0.01129	0.01579	0.02119	0.02685	0.03181	0.03479	0.03504	0.03231	0.0278	0.02412	0.0242	0.03062	0.04446	0.066	0.0935	0.1245	0.15604	0.18524	0.20731	0.21761	0.21316	0.20441	0.37364	1.40575
423	0.01878	0.00325	0.000213762	2.11763e-05	5.16217e-06	2.91732e-06	3.07009e-06	5.09284e-06	1.12018e-05	2.82691e-05	7.2382e-05	0.00016807	0.000332349	0.000555669	0.000796653	0.00101	0.00117	0.00131	0.00148	0.00173	0.00214	0.0028	0.00383	0.00541	0.00777	0.01109	0.01546	0.02065	0.02601	0.03062	0.03324	0.03323	0.0305	0.02637	0.02349	0.02469	0.03245	0.04765	0.07047	0.09902	0.13075	0.16269	0.19192	0.21366	0.22333	0.2181	0.2091	0.38381	1.43214
424	0.01851	0.0032	0.00020849	2.04812e-05	4.96811e-06	2.80192e-06	2.94904e-06	4.89994e-06	1.08037e-05	2.73401e-05	7.02109e-05	0.000163583	0.000324731	0.000545058	0.000783805	0.000993042	0.00115	0.00129	0.00146	0.00171	0.00211	0.00276	0.00378	0.00534	0.00764	0.01089	0.01512	0.0201	0.02517	0.02943	0.03172	0.0315	0.02881	0.02511	0.02306	0.02541	0.03451	0.05106	0.07513	0.10469	0.1371	0.16937	0.19857	0.21995	0.22896	0.22294	0.21369	0.39375	1.45752
425	0.01825	0.00316	0.000203361	1.98095e-05	4.78142e-06	2.6911e-06	2.83276e-06	4.7143e-06	1.04196e-05	2.64421e-05	6.81106e-05	0.000159248	0.000317385	0.000534829	0.000771374	0.000978859	0.00114	0.00128	0.00144	0.00169	0.00208	0.00272	0.00372	0.00526	0.00752	0.01068	0.01478	0.01954	0.02433	0.02826	0.03024	0.02984	0.02724	0.02402	0.02283	0.02636	0.0368	0.05469	0.07996	0.11048	0.14352	0.17607	0.2052	0.22617	0.23448	0.22766	0.21816	0.40346	1.48182
426	0.018	0.00311	0.000198372	1.91603e-05	4.60183e-06	2.58469e-06	2.72107e-06	4.53567e-06	1.00492e-05	2.55741e-05	6.60795e-05	0.000155061	0.000310304	0.000524968	0.000759335	0.00096501	0.00112	0.00126	0.00142	0.00166	0.00205	0.00268	0.00367	0.00517	0.00738	0.01046	0.01442	0.01898	0.0235	0.02711	0.0288	0.02826	0.0258	0.0231	0.02282	0.02754	0.03931	0.05851	0.08496	0.11638	0.14999	0.18277	0.21178	0.23229	0.23989	0.23225	0.22249	0.41292	1.50501
427	0.01777	0.00307	0.000193518	1.85331e-05	4.42905e-06	2.48251e-06	2.6138e-06	4.3638e-06	9.69191e-06	2.47354e-05	6.41161e-05	0.000151018	0.00030348	0.000515458	0.000747665	0.000951466	0.00111	0.00124	0.0014	0.00164	0.00202	0.00264	0.00361	0.00509	0.00725	0.01025	0.01407	0.01842	0.02267	0.02597	0.02741	0.02676	0.02448	0.02235	0.02301	0.02894	0.04204	0.06253	0.09011	0.12239	0.15652	0.18947	0.21829	0.23832	0.24517	0.2367	0.22669	0.4221	1.52706
428	0.01756	0.00303	0.000188795	1.79269e-05	4.26285e-06	2.38439e-06	2.51076e-06	4.19844e-06	9.34741e-06	2.39253e-05	6.22189e-05	0.000147117	0.000296904	0.000506284	0.00073634	0.000938199	0.00109	0.00122	0.00138	0.00161	0.00199	0.0026	0.00356	0.005	0.00711	0.01002	0.01371	0.01786	0.02184	0.02486	0.02607	0.02535	0.0233	0.02178	0.02341	0.03056	0.04498	0.06672	0.09539	0.12848	0.16307	0.19614	0.22474	0.24423	0.25031	0.24102	0.23075	0.43099	1.54791
429	0.01736	0.00299	0.0001842	1.73412e-05	4.10296e-06	2.29018e-06	2.4118e-06	4.03936e-06	9.01527e-06	2.31429e-05	6.03862e-05	0.000143354	0.000290569	0.000497429	0.000725337	0.00092518	0.00108	0.00121	0.00136	0.00159	0.00196	0.00256	0.0035	0.00492	0.00697	0.0098	0.01334	0.0173	0.02102	0.02378	0.02478	0.02404	0.02226	0.02139	0.02402	0.03239	0.04813	0.0711	0.10081	0.13465	0.16965	0.20278	0.2311	0.25003	0.25531	0.24518	0.23466	0.43957	1.56753
430	0.01718	0.00295	0.000179729	1.67751e-05	3.94916e-06	2.19972e-06	2.31675e-06	3.88634e-06	8.69509e-06	2.23875e-05	5.86166e-05	0.000139725	0.000284466	0.000488878	0.00071463	0.000912383	0.00106	0.00119	0.00134	0.00157	0.00193	0.00252	0.00344	0.00483	0.00683	0.00957	0.01297	0.01673	0.02022	0.02272	0.02355	0.02282	0.02135	0.02117	0.02482	0.03443	0.05146	0.07563	0.10634	0.14088	0.17622	0.20937	0.23737	0.25568	0.26016	0.24917	0.2384	0.44782	1.5859
431	0.01701	0.00292	0.000175378	1.62281e-05	3.8012e-06	2.11287e-06	2.22548e-06	3.73915e-06	8.38649e-06	2.16584e-05	5.69084e-05	0.000136226	0.000278586	0.000480615	0.000704197	0.000899781	0.00105	0.00117	0.00132	0.00154	0.0019	0.00248	0.00338	0.00473	0.00669	0.00933	0.0126	0.01617	0.01942	0.0217	0.02238	0.02169	0.02058	0.02112	0.02583	0.03668	0.05499	0.08032	0.11197	0.14716	0.18279	0.2159	0.24353	0.2612	0.26484	0.253	0.24197	0.45573	1.60297
432	0.01685	0.00288	0.000171144	1.56995e-05	3.65888e-06	2.02948e-06	2.13784e-06	3.59759e-06	8.08911e-06	2.09548e-05	5.52602e-05	0.000132854	0.000272922	0.000472622	0.000694015	0.000887349	0.00103	0.00115	0.0013	0.00152	0.00187	0.00244	0.00332	0.00464	0.00654	0.0091	0.01223	0.01562	0.01864	0.0207	0.02127	0.02066	0.01995	0.02126	0.02703	0.03912	0.05869	0.08514	0.1177	0.15347	0.18934	0.22235	0.24956	0.26656	0.26935	0.25666	0.24538	0.46328	1.61871
433	0.01671	0.00284	0.000167024	1.51887e-05	3.52197e-06	1.94942e-06	2.05367e-06	3.46145e-06	7.80259e-06	2.02761e-05	5.36703e-05	0.000129605	0.000267463	0.000464883	0.000684061	0.000875061	0.00102	0.00114	0.00128	0.00149	0.00184	0.0024	0.00326	0.00455	0.00639	0.00886	0.01186	0.01506	0.01788	0.01975	0.02022	0.01974	0.01945	0.02156	0.02842	0.04175	0.06255	0.0901	0.1235	0.1598	0.19585	0.22871	0.25547	0.27175	0.27367	0.26013	0.24859	0.47046	1.63311
434	0.01659	0.00281	0.000163013	1.4695e-05	3.39028e-06	1.87256e-06	1.97286e-06	3.33054e-06	7.52656e-06	1.96215e-05	5.21371e-05	0.000126475	0.000262201	0.000457382	0.000674311	0.000862893	0.001	0.00112	0.00126	0.00147	0.00181	0.00235	0.00319	0.00445	0.00624	0.00862	0.01149	0.01452	0.01713	0.01883	0.01924	0.01891	0.0191	0.02204	0.03	0.04457	0.06658	0.09517	0.12937	0.16614	0.20231	0.23497	0.26122	0.27677	0.27781	0.26342	0.25162	0.47725	1.64613
435	0.01648	0.00278	0.00015911	1.42179e-05	3.2636e-06	1.79877e-06	1.89527e-06	3.20467e-06	7.26071e-06	1.89902e-05	5.06591e-05	0.000123459	0.000257126	0.000450102	0.000664745	0.000850823	0.000988183	0.0011	0.00124	0.00144	0.00178	0.00231	0.00313	0.00435	0.00609	0.00838	0.01113	0.01398	0.01641	0.01795	0.01833	0.01819	0.0189	0.02268	0.03176	0.04756	0.07075	0.10035	0.13529	0.17248	0.20871	0.24112	0.26682	0.28161	0.28174	0.2665	0.25446	0.48364	1.65774
436	0.01639	0.00274	0.00015531	1.37568e-05	3.14174e-06	1.72793e-06	1.82077e-06	3.08365e-06	7.00468e-06	1.83818e-05	4.92346e-05	0.000120555	0.00025223	0.000443028	0.000655339	0.000838828	0.000973495	0.00108	0.00121	0.00142	0.00174	0.00226	0.00307	0.00426	0.00594	0.00814	0.01076	0.01345	0.0157	0.01711	0.01749	0.01758	0.01883	0.0235	0.0337	0.05072	0.07506	0.10563	0.14124	0.17879	0.21503	0.24714	0.27226	0.28625	0.28548	0.26939	0.2571	0.48961	1.66794
437	0.01631	0.00271	0.000151611	1.33112e-05	3.02452e-06	1.65992e-06	1.74925e-06	2.96732e-06	6.75817e-06	1.77954e-05	4.78621e-05	0.000117757	0.000247504	0.000436143	0.000646075	0.000826888	0.000958786	0.00107	0.00119	0.00139	0.00171	0.00222	0.003	0.00416	0.00578	0.0079	0.0104	0.01293	0.01502	0.01632	0.01673	0.01707	0.0189	0.02448	0.03582	0.05404	0.0795	0.11098	0.14723	0.18507	0.22127	0.25302	0.27751	0.29068	0.28899	0.27207	0.25953	0.49515	1.6767
438	0.01624	0.00268	0.000148009	1.28805e-05	2.91177e-06	1.59464e-06	1.68059e-06	2.8555e-06	6.52086e-06	1.72303e-05	4.65398e-05	0.000115063	0.000242937	0.000429431	0.000636931	0.000814983	0.000944043	0.00105	0.00117	0.00137	0.00168	0.00217	0.00294	0.00406	0.00563	0.00767	0.01004	0.01242	0.01436	0.01557	0.01604	0.01667	0.01911	0.02562	0.0381	0.0575	0.08406	0.1164	0.15322	0.1913	0.2274	0.25875	0.28258	0.29491	0.29229	0.27453	0.26175	0.50026	1.684
439	0.01619	0.00265	0.000144502	1.24642e-05	2.80331e-06	1.53197e-06	1.61468e-06	2.74802e-06	6.29244e-06	1.6686e-05	4.52662e-05	0.000112466	0.000238521	0.000422876	0.000627887	0.000803095	0.000929249	0.00103	0.00115	0.00134	0.00164	0.00213	0.00287	0.00396	0.00547	0.00743	0.00969	0.01193	0.01373	0.01487	0.01542	0.01638	0.01946	0.02691	0.04054	0.06112	0.08872	0.12188	0.15921	0.19747	0.23341	0.26432	0.28745	0.29891	0.29537	0.27678	0.26375	0.50492	1.68984
440	0.01615	0.00262	0.000141087	1.20619e-05	2.69898e-06	1.47181e-06	1.55141e-06	2.64473e-06	6.07261e-06	1.61618e-05	4.40397e-05	0.000109964	0.000234246	0.000416464	0.000618925	0.000791206	0.000914394	0.00101	0.00113	0.00131	0.00161	0.00208	0.0028	0.00386	0.00532	0.00719	0.00934	0.01145	0.01313	0.01422	0.01488	0.0162	0.01995	0.02837	0.04313	0.06486	0.09347	0.1274	0.16518	0.20356	0.23929	0.26971	0.29211	0.30268	0.29821	0.27881	0.26554	0.50913	1.6942
441	0.01612	0.00259	0.00013776	1.1673e-05	2.59862e-06	1.41406e-06	1.49068e-06	2.54547e-06	5.86108e-06	1.5657e-05	4.28586e-05	0.000107551	0.000230104	0.000410178	0.000610028	0.0007793	0.000899467	0.000994855	0.00111	0.00129	0.00158	0.00204	0.00274	0.00376	0.00517	0.00696	0.00899	0.01098	0.01256	0.01362	0.01442	0.01613	0.02057	0.02997	0.04586	0.06872	0.09831	0.13295	0.17113	0.20957	0.24504	0.27492	0.29655	0.30622	0.30081	0.28061	0.2671	0.51287	1.69708
442	0.01611	0.00257	0.000134519	1.12971e-05	2.50209e-06	1.35862e-06	1.43239e-06	2.4501e-06	5.65757e-06	1.5171e-05	4.17213e-05	0.000105225	0.000226085	0.000404006	0.000601177	0.000767364	0.000884458	0.000976827	0.00109	0.00126	0.00154	0.00199	0.00267	0.00366	0.00501	0.00673	0.00866	0.01053	0.01202	0.01307	0.01404	0.01616	0.02132	0.03171	0.04874	0.0727	0.10321	0.13852	0.17703	0.21548	0.25063	0.27994	0.30077	0.30952	0.30317	0.28218	0.26844	0.51613	1.69847
443	0.01611	0.00254	0.000131362	1.09336e-05	2.40922e-06	1.30541e-06	1.37644e-06	2.35847e-06	5.46181e-06	1.47032e-05	4.06261e-05	0.00010298	0.00022218	0.000397931	0.000592357	0.000755382	0.00086936	0.000958693	0.00107	0.00123	0.00151	0.00194	0.0026	0.00356	0.00486	0.0065	0.00833	0.01009	0.0115	0.01257	0.01373	0.0163	0.0222	0.03359	0.05174	0.07678	0.10818	0.14409	0.18288	0.22127	0.25606	0.28475	0.30475	0.31256	0.30528	0.28352	0.26955	0.51892	1.69837
444	0.01612	0.00251	0.000128286	1.05823e-05	2.31989e-06	1.25434e-06	1.32275e-06	2.27044e-06	5.27352e-06	1.42528e-05	3.95713e-05	0.000100812	0.00021838	0.000391941	0.000583553	0.000743345	0.000854168	0.000940454	0.00104	0.00121	0.00147	0.0019	0.00253	0.00346	0.00471	0.00627	0.00801	0.00968	0.01103	0.01213	0.01351	0.01654	0.0232	0.03561	0.05487	0.08096	0.11318	0.14965	0.18866	0.22694	0.26131	0.28934	0.30849	0.31536	0.30714	0.28462	0.27043	0.52122	1.69677
445	0.01615	0.00249	0.000125287	1.02427e-05	2.23395e-06	1.20531e-06	1.27122e-06	2.18587e-06	5.09243e-06	1.38194e-05	3.85555e-05	9.87179e-05	0.000214676	0.000386022	0.000574751	0.000731241	0.000838876	0.000922114	0.00102	0.00118	0.00144	0.00185	0.00247	0.00336	0.00456	0.00605	0.00771	0.00928	0.01058	0.01174	0.01336	0.01689	0.02433	0.03775	0.05811	0.08521	0.11823	0.15519	0.19435	0.23247	0.26638	0.29372	0.31198	0.31789	0.30874	0.28548	0.27107	0.52303	1.69368
446	0.01618	0.00246	0.000122364	9.9143e-06	2.15128e-06	1.15825e-06	1.22177e-06	2.10464e-06	4.9183e-06	1.34023e-05	3.75768e-05	9.66923e-05	0.00021106	0.000380162	0.000565937	0.000719062	0.000823483	0.000903675	0.001	0.00115	0.00141	0.0018	0.0024	0.00326	0.00441	0.00584	0.00741	0.0089	0.01017	0.01141	0.01329	0.01734	0.02558	0.04001	0.06146	0.08953	0.12329	0.1607	0.19996	0.23785	0.27124	0.29785	0.31521	0.32015	0.31009	0.2861	0.27148	0.52434	1.68912
447	0.01623	0.00244	0.000119515	9.59678e-06	2.07175e-06	1.11308e-06	1.17431e-06	2.02662e-06	4.75086e-06	1.30009e-05	3.66338e-05	9.47314e-05	0.000207523	0.000374348	0.000557099	0.0007068	0.000807987	0.000885143	0.000978495	0.00113	0.00137	0.00176	0.00233	0.00316	0.00427	0.00563	0.00712	0.00855	0.0098	0.01113	0.0133	0.01789	0.02694	0.04239	0.0649	0.09391	0.12836	0.16616	0.20545	0.24307	0.2759	0.30175	0.31818	0.32215	0.31117	0.28648	0.27165	0.52516	1.68307
448	0.01628	0.00241	0.000116736	9.28975e-06	1.99524e-06	1.06972e-06	1.12877e-06	1.95168e-06	4.58987e-06	1.26146e-05	3.57247e-05	9.28313e-05	0.000204058	0.000368569	0.000548227	0.000694448	0.000792389	0.000866527	0.00095648	0.0011	0.00134	0.00171	0.00227	0.00306	0.00412	0.00542	0.00684	0.00821	0.00946	0.0109	0.01339	0.01854	0.02842	0.04488	0.06842	0.09835	0.13343	0.17155	0.21083	0.24811	0.28035	0.30539	0.32088	0.32387	0.31199	0.28662	0.27158	0.52548	1.67556
449	0.01635	0.00239	0.000114027	8.99283e-06	1.92162e-06	1.0281e-06	1.08507e-06	1.87971e-06	4.43509e-06	1.22428e-05	3.4848e-05	9.09878e-05	0.000200656	0.000362814	0.00053931	0.000682003	0.000776691	0.000847834	0.000934422	0.00107	0.0013	0.00166	0.0022	0.00296	0.00398	0.00522	0.00658	0.0079	0.00915	0.01074	0.01356	0.01928	0.02999	0.04746	0.07203	0.10281	0.13849	0.17688	0.21607	0.25297	0.28456	0.30878	0.3233	0.32531	0.31254	0.28651	0.27128	0.5253	1.6666
450	0.01642	0.00237	0.000111383	8.70568e-06	1.8508e-06	9.88144e-07	1.04314e-06	1.81059e-06	4.28629e-06	1.18849e-05	3.40021e-05	8.91969e-05	0.00019731	0.000357074	0.00053034	0.000669462	0.000760896	0.000829075	0.000912339	0.00105	0.00127	0.00162	0.00213	0.00287	0.00384	0.00503	0.00632	0.0076	0.00889	0.01063	0.0138	0.02012	0.03167	0.05014	0.07569	0.1073	0.14351	0.18211	0.22117	0.25764	0.28855	0.3119	0.32544	0.32647	0.31283	0.28616	0.27073	0.52462	1.6562
451	0.01651	0.00234	0.000108804	8.42795e-06	1.78265e-06	9.49795e-07	1.0029e-06	1.74422e-06	4.14324e-06	1.15403e-05	3.31854e-05	8.74549e-05	0.000194012	0.000351338	0.000521311	0.000656822	0.000745011	0.000810263	0.000890249	0.00102	0.00123	0.00157	0.00207	0.00278	0.00371	0.00484	0.00608	0.00733	0.00866	0.01057	0.01412	0.02105	0.03345	0.0529	0.07942	0.11181	0.1485	0.18726	0.22612	0.2621	0.29228	0.31475	0.3273	0.32734	0.31284	0.28556	0.26996	0.52344	1.64439
452	0.0166	0.00232	0.000106286	8.15931e-06	1.71709e-06	9.12982e-07	9.64283e-07	1.68048e-06	4.0057e-06	1.12085e-05	3.23964e-05	8.57578e-05	0.000190755	0.000345598	0.000512214	0.000644084	0.000729042	0.000791409	0.000868173	0.000993567	0.0012	0.00152	0.00201	0.00268	0.00358	0.00466	0.00586	0.00709	0.00847	0.01057	0.01451	0.02206	0.03531	0.05574	0.08319	0.11632	0.15343	0.19229	0.2309	0.26635	0.29577	0.31733	0.32887	0.32793	0.31259	0.28473	0.26894	0.52176	1.63118
453	0.0167	0.0023	0.000103829	7.89943e-06	1.65399e-06	8.77643e-07	9.27231e-07	1.61927e-06	3.87347e-06	1.0889e-05	3.16336e-05	8.4102e-05	0.000187533	0.000339846	0.000503046	0.000631248	0.000712996	0.000772529	0.000846132	0.00096699	0.00117	0.00148	0.00194	0.00259	0.00345	0.00449	0.00564	0.00687	0.00832	0.01063	0.01497	0.02316	0.03726	0.05865	0.087	0.12082	0.1583	0.19719	0.2355	0.27037	0.29899	0.31962	0.33015	0.32823	0.31206	0.28365	0.26769	0.51959	1.61659
454	0.0168	0.00228	0.00010143	7.648e-06	1.59328e-06	8.43718e-07	8.91675e-07	1.56048e-06	3.74633e-06	1.05811e-05	3.08954e-05	8.24838e-05	0.000184339	0.000334075	0.000493802	0.000618317	0.000696883	0.000753638	0.000824146	0.000940555	0.00113	0.00143	0.00188	0.00251	0.00333	0.00433	0.00545	0.00667	0.00821	0.01074	0.0155	0.02433	0.03928	0.06161	0.09084	0.12529	0.16309	0.20197	0.23992	0.27416	0.30195	0.32163	0.33113	0.32825	0.31127	0.28233	0.26621	0.51693	1.60066
455	0.01691	0.00225	9.9087e-05	7.40473e-06	1.53485e-06	8.1115e-07	8.57555e-07	1.50403e-06	3.62406e-06	1.02844e-05	3.01803e-05	8.08999e-05	0.000181167	0.000328279	0.00048448	0.000605296	0.000680714	0.000734753	0.000802241	0.000914293	0.0011	0.00139	0.00182	0.00242	0.00321	0.00417	0.00526	0.0065	0.00813	0.0109	0.01609	0.02558	0.04138	0.06463	0.09469	0.12974	0.16779	0.2066	0.24414	0.27771	0.30464	0.32334	0.33181	0.32797	0.31021	0.28077	0.2645	0.51379	1.58341
456	0.01703	0.00223	9.67982e-05	7.16933e-06	1.47862e-06	7.79883e-07	8.24811e-07	1.44981e-06	3.50648e-06	9.99832e-06	2.94871e-05	7.93468e-05	0.000178012	0.000322451	0.000475079	0.000592189	0.000664501	0.000715892	0.000780438	0.000888237	0.00107	0.00135	0.00176	0.00234	0.0031	0.00402	0.00509	0.00635	0.00809	0.01111	0.01676	0.02691	0.04354	0.0677	0.09855	0.13414	0.1724	0.21108	0.24815	0.28101	0.30705	0.32476	0.3322	0.32741	0.30889	0.27897	0.26256	0.51017	1.56487
457	0.01715	0.00221	9.4562e-05	6.94151e-06	1.4245e-06	7.49863e-07	7.93388e-07	1.39774e-06	3.39337e-06	9.72232e-06	2.88142e-05	7.78214e-05	0.000174868	0.000316588	0.000465597	0.000579003	0.000648257	0.000697073	0.000758764	0.00086242	0.00103	0.0013	0.0017	0.00226	0.00299	0.00388	0.00494	0.00623	0.00809	0.01138	0.01748	0.02829	0.04576	0.0708	0.1024	0.13849	0.17689	0.21539	0.25195	0.28406	0.30917	0.32588	0.33228	0.32655	0.3073	0.27694	0.2604	0.50607	1.54507
458	0.01728	0.00219	9.23764e-05	6.72101e-06	1.3724e-06	7.21039e-07	7.6323e-07	1.34773e-06	3.28454e-06	9.45591e-06	2.81603e-05	7.63205e-05	0.000171731	0.000310685	0.000456036	0.000565745	0.000631996	0.000678316	0.000737243	0.000836873	0.001	0.00126	0.00164	0.00218	0.00288	0.00375	0.0048	0.00613	0.00813	0.01169	0.01826	0.02975	0.04804	0.07392	0.10624	0.14277	0.18126	0.21953	0.25552	0.28684	0.31101	0.32669	0.33207	0.32542	0.30545	0.27468	0.25802	0.50151	1.52405
459	0.01741	0.00217	9.02399e-05	6.50756e-06	1.32225e-06	6.93361e-07	7.34284e-07	1.29968e-06	3.17982e-06	9.19861e-06	2.7524e-05	7.48412e-05	0.000168596	0.000304738	0.000446397	0.000552426	0.000615733	0.000659641	0.0007159	0.000811631	0.000971039	0.00122	0.00159	0.0021	0.00278	0.00363	0.00468	0.00605	0.0082	0.01205	0.0191	0.03125	0.05036	0.07706	0.11005	0.14697	0.1855	0.22347	0.25886	0.28935	0.31255	0.32721	0.33155	0.32399	0.30334	0.2722	0.25542	0.49649	1.50184
460	0.01754	0.00215	8.81507e-05	6.30092e-06	1.27397e-06	6.66783e-07	7.06499e-07	1.25352e-06	3.079e-06	8.94994e-06	2.69041e-05	7.33808e-05	0.00016546	0.000298747	0.000436684	0.000539054	0.000599485	0.000641069	0.000694763	0.000786727	0.000940186	0.00118	0.00154	0.00203	0.00269	0.00352	0.00457	0.006	0.00831	0.01246	0.02	0.03282	0.05271	0.08021	0.11383	0.15109	0.1896	0.22723	0.26196	0.29159	0.3138	0.32742	0.33073	0.32228	0.30098	0.26949	0.2526	0.49103	1.47849
461	0.01767	0.00213	8.61074e-05	6.10084e-06	1.22749e-06	6.41259e-07	6.79828e-07	1.20916e-06	2.98192e-06	8.70942e-06	2.62994e-05	7.19366e-05	0.000162318	0.000292709	0.000426901	0.000525642	0.000583268	0.000622623	0.000673857	0.000762193	0.000909924	0.00114	0.00148	0.00196	0.0026	0.00342	0.00448	0.00598	0.00845	0.01291	0.02094	0.03442	0.0551	0.08336	0.11756	0.15511	0.19354	0.23078	0.26482	0.29355	0.31475	0.32732	0.32962	0.32029	0.29836	0.26656	0.24958	0.48513	1.45403
462	0.01781	0.0021	8.41082e-05	5.90709e-06	1.18273e-06	6.16744e-07	6.54222e-07	1.16654e-06	2.88841e-06	8.47661e-06	2.57086e-05	7.05062e-05	0.000159168	0.000286624	0.000417054	0.0005122	0.000567101	0.000604323	0.000653208	0.000738063	0.000880294	0.0011	0.00143	0.00189	0.00252	0.00333	0.0044	0.00598	0.00862	0.01341	0.02193	0.03608	0.05751	0.0865	0.12124	0.15902	0.19732	0.23412	0.26742	0.29523	0.31539	0.32692	0.3282	0.31803	0.2955	0.26342	0.24636	0.47881	1.42851
463	0.01795	0.00208	8.21519e-05	5.71944e-06	1.13963e-06	5.93196e-07	6.29636e-07	1.12556e-06	2.79829e-06	8.25106e-06	2.51306e-05	6.90874e-05	0.000156007	0.000280491	0.000407147	0.000498744	0.000551001	0.000586193	0.000632843	0.000714369	0.00085134	0.00107	0.00138	0.00183	0.00244	0.00324	0.00434	0.006	0.00883	0.01395	0.02297	0.03776	0.05994	0.08962	0.12485	0.16281	0.20093	0.23724	0.26975	0.29661	0.31574	0.32622	0.3265	0.31549	0.29239	0.26008	0.24294	0.47207	1.40198
464	0.01808	0.00206	8.0237e-05	5.53767e-06	1.09812e-06	5.70576e-07	6.06027e-07	1.08617e-06	2.7114e-06	8.03235e-06	2.45644e-05	6.7678e-05	0.000152832	0.000274312	0.000397189	0.000485286	0.000534989	0.000568255	0.000612788	0.000691142	0.000823101	0.00103	0.00134	0.00177	0.00237	0.00317	0.0043	0.00605	0.00907	0.01452	0.02404	0.03948	0.06238	0.09272	0.12839	0.16647	0.20435	0.24013	0.27183	0.29771	0.31578	0.32521	0.3245	0.31268	0.28905	0.25653	0.23934	0.46493	1.37447
465	0.01822	0.00204	7.8362e-05	5.36158e-06	1.05814e-06	5.48844e-07	5.83352e-07	1.04829e-06	2.62758e-06	7.82006e-06	2.40088e-05	6.62761e-05	0.000149643	0.000268089	0.000387188	0.000471841	0.000519084	0.000550532	0.00059307	0.000668413	0.000795616	0.000996099	0.00129	0.00172	0.0023	0.0031	0.00427	0.00611	0.00934	0.01514	0.02515	0.04123	0.06482	0.09578	0.13184	0.17	0.20759	0.24279	0.27363	0.29851	0.31551	0.32389	0.32221	0.30961	0.28548	0.25278	0.23554	0.45741	1.34605
466	0.01836	0.00202	7.65257e-05	5.19097e-06	1.01963e-06	5.27963e-07	5.61572e-07	1.01185e-06	2.54669e-06	7.61382e-06	2.3463e-05	6.48801e-05	0.000146438	0.000261823	0.000377152	0.000458425	0.000503305	0.000533047	0.000573715	0.000646214	0.000768924	0.000962633	0.00125	0.00166	0.00224	0.00305	0.00425	0.00621	0.00964	0.01578	0.0263	0.043	0.06726	0.09879	0.1352	0.17338	0.21063	0.2452	0.27516	0.29901	0.31494	0.32228	0.31963	0.30628	0.28168	0.24885	0.23157	0.44951	1.31675
467	0.01849	0.002	7.47267e-05	5.02563e-06	9.82523e-07	5.07897e-07	5.40647e-07	9.76786e-07	2.46858e-06	7.41322e-06	2.2926e-05	6.34884e-05	0.000143216	0.000255518	0.000367092	0.000445055	0.000487674	0.000515823	0.000554747	0.000624573	0.000743059	0.000930454	0.00121	0.00161	0.00219	0.00301	0.00425	0.00632	0.00997	0.01646	0.02747	0.04478	0.06969	0.10176	0.13846	0.1766	0.21347	0.24737	0.27641	0.29922	0.31407	0.32037	0.31678	0.3027	0.27766	0.24473	0.22743	0.44125	1.28663
468	0.01862	0.00198	7.2964e-05	4.86538e-06	9.46771e-07	4.88612e-07	5.2054e-07	9.4304e-07	2.39309e-06	7.21792e-06	2.2397e-05	6.20997e-05	0.000139977	0.000249178	0.000357018	0.000431747	0.000472211	0.000498883	0.000536191	0.000603518	0.000718055	0.000899605	0.00117	0.00157	0.00214	0.00297	0.00427	0.00645	0.01033	0.01717	0.02867	0.04657	0.07209	0.10466	0.14161	0.17966	0.2161	0.24929	0.27738	0.29913	0.31289	0.31816	0.31365	0.29886	0.27343	0.24043	0.22312	0.43266	1.25575
469	0.01875	0.00196	7.12363e-05	4.71005e-06	9.12318e-07	4.70074e-07	5.01216e-07	9.10548e-07	2.32011e-06	7.02756e-06	2.1875e-05	6.07127e-05	0.00013672	0.000242807	0.000346941	0.000418518	0.000456937	0.000482249	0.000518072	0.000583076	0.000693944	0.000870124	0.00113	0.00152	0.00209	0.00295	0.0043	0.00661	0.01071	0.0179	0.02988	0.04837	0.07447	0.10749	0.14463	0.18255	0.2185	0.25095	0.27806	0.29874	0.31142	0.31566	0.31025	0.29479	0.269	0.23597	0.21866	0.42374	1.22415
470	0.01887	0.00194	6.95424e-05	4.55945e-06	8.79113e-07	4.52252e-07	4.8264e-07	8.79253e-07	2.24949e-06	6.84182e-06	2.13595e-05	5.93266e-05	0.000133447	0.000236411	0.000336873	0.000405387	0.000441872	0.000465943	0.000500413	0.000563274	0.000670755	0.000842044	0.0011	0.00149	0.00206	0.00293	0.00434	0.00678	0.01111	0.01866	0.03112	0.05016	0.07682	0.11024	0.14753	0.18526	0.22068	0.25235	0.27846	0.29805	0.30964	0.31288	0.30659	0.29049	0.26437	0.23135	0.21406	0.41451	1.1919
471	0.019	0.00191	6.78813e-05	4.41342e-06	8.47106e-07	4.35116e-07	4.64779e-07	8.49098e-07	2.18112e-06	6.66038e-06	2.08498e-05	5.79405e-05	0.000130158	0.000229995	0.000326828	0.000392371	0.000427038	0.000449988	0.000483237	0.000544135	0.000648516	0.000815396	0.00107	0.00145	0.00203	0.00292	0.0044	0.00697	0.01154	0.01944	0.03236	0.05195	0.07913	0.11291	0.15029	0.18779	0.22264	0.25348	0.27857	0.29707	0.30758	0.30982	0.30267	0.28596	0.25955	0.22657	0.20931	0.40499	1.15904
472	0.01911	0.00189	6.62521e-05	4.2718e-06	8.1625e-07	4.18637e-07	4.476e-07	8.2003e-07	2.11486e-06	6.48295e-06	2.03451e-05	5.65539e-05	0.000126854	0.000223566	0.000316817	0.000379488	0.000412455	0.000434404	0.000466565	0.000525682	0.000627251	0.000790207	0.00104	0.00142	0.002	0.00292	0.00447	0.00718	0.01198	0.02023	0.03362	0.05372	0.08138	0.11549	0.15291	0.19012	0.22435	0.25435	0.2784	0.29579	0.30522	0.30648	0.2985	0.28121	0.25455	0.22165	0.20443	0.3952	1.12564
473	0.01922	0.00187	6.46536e-05	4.13444e-06	7.86498e-07	4.02785e-07	4.31075e-07	7.91997e-07	2.05061e-06	6.30925e-06	1.9845e-05	5.51664e-05	0.000123537	0.00021713	0.000306855	0.000366758	0.000398143	0.000419211	0.000450418	0.000507936	0.000606982	0.000766499	0.00101	0.00139	0.00198	0.00294	0.00455	0.0074	0.01244	0.02104	0.03488	0.05548	0.08359	0.11797	0.15538	0.19225	0.22583	0.25495	0.27793	0.29421	0.30257	0.30287	0.29409	0.27625	0.24938	0.21659	0.19943	0.38515	1.09176
474	0.01932	0.00185	6.30849e-05	4.00118e-06	7.57807e-07	3.87536e-07	4.15174e-07	7.64951e-07	1.98826e-06	6.13903e-06	1.9349e-05	5.37778e-05	0.000120209	0.000210695	0.000296955	0.000354198	0.000384123	0.00040443	0.000434814	0.000490917	0.000587729	0.00074429	0.000988153	0.00137	0.00197	0.00296	0.00465	0.00764	0.01292	0.02187	0.03614	0.05721	0.08573	0.12034	0.15769	0.19418	0.22706	0.25527	0.27718	0.29235	0.29964	0.299	0.28944	0.2711	0.24404	0.21141	0.19431	0.37488	1.05746
475	0.01942	0.00183	6.15453e-05	3.87189e-06	7.30134e-07	3.72863e-07	3.99868e-07	7.38843e-07	1.92769e-06	5.97203e-06	1.88567e-05	5.2388e-05	0.000116874	0.000204269	0.000287132	0.000341827	0.000370415	0.00039008	0.000419773	0.000474642	0.000569508	0.000723593	0.000965702	0.00135	0.00196	0.00298	0.00476	0.0079	0.01342	0.0227	0.03739	0.05891	0.08781	0.1226	0.15984	0.1959	0.22805	0.25533	0.27615	0.29019	0.29644	0.29487	0.28456	0.26575	0.23855	0.20611	0.18909	0.36438	1.02279
476	0.01951	0.0018	6.00337e-05	3.74643e-06	7.03441e-07	3.58742e-07	3.85131e-07	7.13629e-07	1.86882e-06	5.80803e-06	1.83676e-05	5.09972e-05	0.000113532	0.000197861	0.0002774	0.000329665	0.000357037	0.000376179	0.00040531	0.000459126	0.000552334	0.000704418	0.000945563	0.00133	0.00196	0.00302	0.00487	0.00817	0.01393	0.02354	0.03863	0.06058	0.08982	0.12473	0.16181	0.19741	0.22879	0.25511	0.27482	0.28776	0.29297	0.29049	0.27947	0.26022	0.23292	0.20069	0.18378	0.3537	0.98782
477	0.01959	0.00178	5.85494e-05	3.62466e-06	6.77687e-07	3.45149e-07	3.70938e-07	6.89265e-07	1.81155e-06	5.64684e-06	1.78816e-05	4.96057e-05	0.000110188	0.000191477	0.000267774	0.000317727	0.000344008	0.000362744	0.000391442	0.000444384	0.000536216	0.000686771	0.000927726	0.00132	0.00196	0.00306	0.005	0.00845	0.01444	0.02438	0.03987	0.0622	0.09174	0.12675	0.16362	0.19869	0.22927	0.25461	0.27322	0.28505	0.28923	0.28588	0.27417	0.25451	0.22716	0.19518	0.17838	0.34284	0.95261
478	0.01967	0.00176	5.70916e-05	3.50646e-06	6.52836e-07	3.32061e-07	3.57263e-07	6.6571e-07	1.75578e-06	5.48826e-06	1.73982e-05	4.8214e-05	0.000106845	0.000185129	0.000258268	0.000306034	0.000331346	0.00034979	0.000378182	0.000430426	0.000521164	0.000670651	0.000912172	0.00131	0.00197	0.00311	0.00514	0.00874	0.01497	0.02523	0.04108	0.06378	0.09358	0.12862	0.16524	0.19976	0.22951	0.25385	0.27134	0.28206	0.28524	0.28103	0.26868	0.24865	0.22127	0.18958	0.1729	0.33183	0.91722
479	0.01973	0.00173	5.56597e-05	3.39171e-06	6.28852e-07	3.19458e-07	3.44085e-07	6.42926e-07	1.70145e-06	5.33211e-06	1.69175e-05	4.68227e-05	0.000103506	0.000178824	0.000248898	0.000294602	0.000319068	0.000337333	0.000365542	0.000417263	0.000507183	0.000656055	0.000898876	0.0013	0.00198	0.00317	0.00529	0.00904	0.0155	0.02607	0.04228	0.06532	0.09534	0.13037	0.16668	0.2006	0.22948	0.25281	0.26918	0.27881	0.28099	0.27597	0.26299	0.24264	0.21526	0.1839	0.16736	0.32068	0.88171
480	0.01979	0.00171	5.42528e-05	3.28029e-06	6.05702e-07	3.07318e-07	3.3138e-07	6.20874e-07	1.64846e-06	5.17826e-06	1.64392e-05	4.54326e-05	0.000100175	0.000172573	0.000239679	0.000283448	0.00030719	0.000325387	0.000353533	0.000404901	0.000494274	0.000642975	0.000887807	0.0013	0.002	0.00324	0.00544	0.00934	0.01604	0.0269	0.04345	0.06679	0.09699	0.13196	0.16793	0.20121	0.22921	0.2515	0.26676	0.27529	0.27651	0.27069	0.25712	0.23648	0.20916	0.17814	0.16176	0.30943	0.84615
481	0.01983	0.00169	5.28704e-05	3.1721e-06	5.83352e-07	2.95623e-07	3.19127e-07	5.9952e-07	1.59675e-06	5.02656e-06	1.59633e-05	4.40446e-05	9.68576e-05	0.000166384	0.000230624	0.000272589	0.000295728	0.000313964	0.000342165	0.000393347	0.000482437	0.000631396	0.000878926	0.0013	0.00202	0.00331	0.0056	0.00966	0.01658	0.02773	0.04459	0.06821	0.09855	0.13342	0.16899	0.20159	0.22868	0.24993	0.26406	0.27153	0.2718	0.2652	0.25109	0.23019	0.20296	0.17233	0.15611	0.29809	0.8106
482	0.01987	0.00166	5.15119e-05	3.06701e-06	5.61773e-07	2.84352e-07	3.07306e-07	5.7883e-07	1.54625e-06	4.87689e-06	1.54898e-05	4.26599e-05	9.35568e-05	0.000160268	0.000221749	0.000262042	0.000284696	0.000303075	0.000331444	0.000382602	0.000471667	0.000621303	0.000872188	0.0013	0.00205	0.00338	0.00577	0.00998	0.01712	0.02855	0.0457	0.06956	0.1	0.13472	0.16985	0.20175	0.22789	0.24809	0.26111	0.26751	0.26686	0.25953	0.24491	0.22379	0.19667	0.16646	0.15043	0.28668	0.77512
483	0.01989	0.00164	5.01766e-05	2.96495e-06	5.40933e-07	2.73489e-07	2.95898e-07	5.58772e-07	1.49689e-06	4.72916e-06	1.50187e-05	4.12795e-05	9.02774e-05	0.000154235	0.000213068	0.00025182	0.000274108	0.000292729	0.000321377	0.000372668	0.000461957	0.000612673	0.000867541	0.00131	0.00208	0.00347	0.00595	0.0103	0.01766	0.02935	0.04677	0.07085	0.10134	0.13586	0.17052	0.20167	0.22686	0.246	0.2579	0.26326	0.26171	0.25367	0.23857	0.21728	0.19032	0.16056	0.14473	0.27522	0.73977
484	0.01991	0.00162	4.8864e-05	2.86579e-06	5.20806e-07	2.63017e-07	2.84884e-07	5.39317e-07	1.44862e-06	4.58328e-06	1.45502e-05	3.99049e-05	8.70241e-05	0.000148293	0.000204594	0.00024194	0.000263974	0.000282936	0.000311966	0.000363542	0.000453297	0.000605481	0.000864927	0.00132	0.00212	0.00355	0.00613	0.01063	0.01819	0.03013	0.0478	0.07206	0.10256	0.13685	0.17098	0.20136	0.22557	0.24364	0.25444	0.25878	0.25636	0.24764	0.23211	0.21067	0.18391	0.15463	0.139	0.26375	0.70462
485	0.01991	0.00159	4.75737e-05	2.76946e-06	5.01363e-07	2.52918e-07	2.74247e-07	5.20436e-07	1.40138e-06	4.43918e-06	1.40843e-05	3.85374e-05	8.38019e-05	0.000142454	0.000196342	0.000232414	0.000254307	0.000273701	0.000303216	0.000355222	0.000445675	0.000599696	0.000864282	0.00133	0.00216	0.00364	0.00631	0.01096	0.01872	0.0309	0.04879	0.0732	0.10367	0.13767	0.17124	0.20081	0.22404	0.24104	0.25075	0.25408	0.25081	0.24146	0.22552	0.20399	0.17745	0.14867	0.13328	0.25227	0.66973
486	0.01991	0.00157	4.63051e-05	2.67585e-06	4.82578e-07	2.43178e-07	2.6397e-07	5.02102e-07	1.35513e-06	4.29681e-06	1.36214e-05	3.71786e-05	8.06155e-05	0.000136726	0.000188324	0.000223256	0.000245117	0.000265031	0.000295124	0.000347701	0.000439073	0.000595284	0.000865536	0.00134	0.0022	0.00374	0.0065	0.01129	0.01924	0.03164	0.04973	0.07425	0.10466	0.13833	0.1713	0.20004	0.22226	0.23819	0.24682	0.24916	0.24508	0.23512	0.21882	0.19723	0.17096	0.14271	0.12755	0.24081	0.63515
487	0.01989	0.00154	4.50579e-05	2.5849e-06	4.64427e-07	2.33782e-07	2.54038e-07	4.84292e-07	1.30983e-06	4.15613e-06	1.31615e-05	3.58301e-05	7.747e-05	0.00013112	0.000180552	0.000214478	0.00023641	0.000256928	0.000287691	0.000340971	0.000433473	0.000592206	0.000868613	0.00136	0.00224	0.00384	0.00669	0.01162	0.01975	0.03235	0.05063	0.07522	0.10552	0.13882	0.17116	0.19904	0.22024	0.2351	0.24266	0.24405	0.23919	0.22866	0.21203	0.19041	0.16444	0.13675	0.12185	0.2294	0.60096
488	0.01986	0.00152	4.38315e-05	2.4965e-06	4.46886e-07	2.24715e-07	2.44436e-07	4.66981e-07	1.26543e-06	4.01713e-06	1.27051e-05	3.44935e-05	7.43704e-05	0.000125644	0.00017304	0.000206089	0.000228196	0.000249395	0.000280913	0.00033502	0.000428852	0.00059042	0.000873433	0.00138	0.00229	0.00394	0.00688	0.01194	0.02025	0.03304	0.05147	0.07611	0.10625	0.13915	0.17081	0.19781	0.21798	0.23178	0.23829	0.23874	0.23313	0.22206	0.20515	0.18354	0.1579	0.1308	0.11617	0.21806	0.5672
489	0.01981	0.00149	4.26257e-05	2.4106e-06	4.29932e-07	2.15964e-07	2.3515e-07	4.50149e-07	1.2219e-06	3.87978e-06	1.22524e-05	3.31707e-05	7.13218e-05	0.000120308	0.000165797	0.000198101	0.000220479	0.000242433	0.000274784	0.000329838	0.000425187	0.000589879	0.000879908	0.0014	0.00234	0.00404	0.00707	0.01227	0.02074	0.0337	0.05225	0.0769	0.10686	0.1393	0.17026	0.19636	0.2155	0.22824	0.23371	0.23325	0.22692	0.21536	0.1982	0.17664	0.15137	0.12487	0.11052	0.2068	0.53395
490	0.01976	0.00147	4.144e-05	2.3271e-06	4.13544e-07	2.07517e-07	2.26166e-07	4.33775e-07	1.17921e-06	3.74409e-06	1.18039e-05	3.18634e-05	6.83292e-05	0.00011512	0.000158836	0.000190522	0.000213265	0.000236041	0.000269297	0.000325407	0.000422449	0.000590535	0.000887949	0.00142	0.0024	0.00415	0.00726	0.01258	0.02121	0.03433	0.05298	0.07761	0.10733	0.13928	0.16951	0.19468	0.21278	0.22447	0.22893	0.2276	0.22058	0.20856	0.1912	0.16972	0.14484	0.11898	0.10492	0.19565	0.50125
491	0.01969	0.00144	4.02742e-05	2.24595e-06	3.97701e-07	1.99361e-07	2.17472e-07	4.1784e-07	1.13733e-06	3.61009e-06	1.13598e-05	3.05735e-05	6.53975e-05	0.00011009	0.000152165	0.00018336	0.000206555	0.000230215	0.000264444	0.000321712	0.000420608	0.000592334	0.000897458	0.00145	0.00245	0.00426	0.00746	0.01289	0.02166	0.03492	0.05364	0.07821	0.10767	0.1391	0.16855	0.19279	0.20985	0.2205	0.22396	0.22178	0.21412	0.20168	0.18414	0.16278	0.13833	0.11313	0.09938	0.18463	0.46917
492	0.01961	0.00141	3.9128e-05	2.16706e-06	3.82384e-07	1.91486e-07	2.09056e-07	4.02327e-07	1.09625e-06	3.4778e-06	1.09206e-05	2.93029e-05	6.25318e-05	0.000105225	0.000145794	0.000176621	0.000200352	0.000224952	0.000260214	0.000318732	0.000419631	0.000595218	0.000908338	0.00148	0.00251	0.00437	0.00765	0.0132	0.0221	0.03547	0.05424	0.07872	0.10788	0.13874	0.1674	0.19068	0.2067	0.21632	0.21882	0.21582	0.20755	0.19472	0.17706	0.15585	0.13186	0.10733	0.0939	0.17376	0.43776
493	0.01952	0.00139	3.80011e-05	2.09039e-06	3.67573e-07	1.83879e-07	2.00907e-07	3.87221e-07	1.05594e-06	3.34726e-06	1.04867e-05	2.80534e-05	5.97368e-05	0.000100533	0.000139731	0.00017031	0.000194655	0.000220246	0.000256595	0.000316448	0.000419484	0.00059913	0.000920483	0.0015	0.00256	0.00448	0.00783	0.01349	0.02251	0.03598	0.05478	0.07914	0.10795	0.13821	0.16605	0.18837	0.20335	0.21195	0.21351	0.20973	0.20088	0.1877	0.16995	0.14894	0.12543	0.10159	0.0885	0.16307	0.40708
494	0.01941	0.00136	3.68932e-05	2.01585e-06	3.53252e-07	1.76531e-07	1.93015e-07	3.72507e-07	1.01638e-06	3.21853e-06	1.00587e-05	2.6827e-05	5.70173e-05	9.60221e-05	0.000133983	0.000164431	0.000189463	0.00021609	0.000253571	0.000314835	0.000420128	0.000604006	0.000933787	0.00153	0.00262	0.00458	0.00802	0.01378	0.02291	0.03646	0.05525	0.07945	0.10788	0.13751	0.16451	0.18585	0.19979	0.2074	0.20805	0.20351	0.19413	0.18064	0.16284	0.14205	0.11906	0.09593	0.08318	0.15256	0.37718
495	0.0193	0.00133	3.58042e-05	1.94341e-06	3.39402e-07	1.69431e-07	1.85369e-07	3.58172e-07	9.7758e-07	3.09166e-06	9.63704e-06	2.56257e-05	5.43778e-05	9.16983e-05	0.000128557	0.000158987	0.000184774	0.000212474	0.000251129	0.000313869	0.000421524	0.000609782	0.00094814	0.00156	0.00268	0.00469	0.0082	0.01405	0.02327	0.03689	0.05564	0.07966	0.10768	0.13664	0.16278	0.18313	0.19605	0.20267	0.20243	0.19718	0.1873	0.17355	0.15573	0.13521	0.11275	0.09036	0.07796	0.14228	0.34812
496	0.01917	0.00131	3.47338e-05	1.87299e-06	3.26008e-07	1.62572e-07	1.77961e-07	3.44203e-07	9.39516e-07	2.96673e-06	9.22217e-06	2.44512e-05	5.18228e-05	8.75682e-05	0.000123459	0.00015398	0.000180582	0.000209388	0.000249249	0.000313523	0.00042363	0.000616389	0.000963428	0.0016	0.00274	0.0048	0.00837	0.01431	0.02362	0.03727	0.05597	0.07977	0.10734	0.13561	0.16086	0.18022	0.19212	0.19778	0.19669	0.19076	0.18042	0.16644	0.14864	0.12841	0.10652	0.08487	0.07285	0.13222	0.31994
497	0.01902	0.00128	3.36819e-05	1.80455e-06	3.13055e-07	1.55943e-07	1.70782e-07	3.3059e-07	9.02186e-07	2.8438e-06	8.81464e-06	2.33055e-05	4.93563e-05	8.36377e-05	0.000118693	0.000149408	0.000176883	0.00020682	0.000247914	0.000313769	0.000426402	0.000623758	0.000979537	0.00163	0.0028	0.0049	0.00854	0.01455	0.02393	0.03761	0.05623	0.07977	0.10686	0.13441	0.15876	0.17712	0.18802	0.19274	0.19083	0.18425	0.17349	0.15932	0.14159	0.12169	0.10037	0.07949	0.06785	0.12242	0.29269
498	0.01887	0.00125	3.26483e-05	1.73803e-06	3.00527e-07	1.49536e-07	1.63824e-07	3.17324e-07	8.6559e-07	2.72297e-06	8.41496e-06	2.21904e-05	4.69825e-05	7.99118e-05	0.000114262	0.000145272	0.000173668	0.000204756	0.000247102	0.000314575	0.000429796	0.000631818	0.000996349	0.00166	0.00286	0.00501	0.0087	0.01479	0.02422	0.0379	0.05641	0.07967	0.10625	0.13305	0.15649	0.17385	0.18375	0.18756	0.18486	0.17768	0.16653	0.15221	0.13458	0.11503	0.09433	0.07422	0.06297	0.11289	0.26643
499	0.0187	0.00123	3.16329e-05	1.6734e-06	2.88412e-07	1.43344e-07	1.57079e-07	3.04395e-07	8.29727e-07	2.60433e-06	8.02368e-06	2.11076e-05	4.4705e-05	7.63952e-05	0.000110169	0.000141568	0.000170929	0.000203182	0.000246792	0.000315912	0.000433763	0.000640494	0.00101	0.00169	0.00292	0.00511	0.00886	0.015	0.02448	0.03815	0.05652	0.07947	0.10551	0.13154	0.15404	0.17041	0.17933	0.18224	0.17879	0.17104	0.15956	0.14513	0.12763	0.10847	0.0884	0.06908	0.05822	0.10365	0.2412
500	0.01852	0.0012	3.06356e-05	1.61059e-06	2.76694e-07	1.37359e-07	1.5054e-07	2.91795e-07	7.94602e-07	2.48797e-06	7.64131e-06	2.0059e-05	4.25273e-05	7.30917e-05	0.000106415	0.000138292	0.000168657	0.000202081	0.000246961	0.000317745	0.000438256	0.000649713	0.00103	0.00173	0.00298	0.0052	0.00901	0.0152	0.02471	0.03834	0.05655	0.07916	0.10463	0.12987	0.15143	0.1668	0.17476	0.17681	0.17264	0.16437	0.15259	0.13808	0.12075	0.10201	0.08259	0.06406	0.05362	0.09471	0.21704
501	0.01833	0.00117	2.96563e-05	1.54956e-06	2.65363e-07	1.31574e-07	1.44202e-07	2.79519e-07	7.60219e-07	2.37398e-06	7.26839e-06	1.90461e-05	4.04526e-05	7.00048e-05	0.000103001	0.00013544	0.000166839	0.000201435	0.000247583	0.00032004	0.000443224	0.000659398	0.00105	0.00176	0.00304	0.00529	0.00914	0.01539	0.02491	0.03849	0.05651	0.07875	0.10362	0.12805	0.14865	0.16304	0.17005	0.17127	0.16642	0.15766	0.14562	0.13108	0.11396	0.09566	0.0769	0.05918	0.04916	0.08611	0.194
502	0.01813	0.00115	2.86949e-05	1.49028e-06	2.54405e-07	1.25983e-07	1.38058e-07	2.67561e-07	7.26585e-07	2.26249e-06	6.90543e-06	1.80706e-05	3.84838e-05	6.71369e-05	9.9926e-05	0.000133004	0.000165463	0.000201225	0.000248633	0.000322762	0.000448617	0.000669472	0.00107	0.00179	0.00309	0.00538	0.00927	0.01555	0.02508	0.03858	0.05639	0.07823	0.10248	0.12608	0.14573	0.15913	0.16522	0.16564	0.16014	0.15094	0.13868	0.12414	0.10726	0.08943	0.07136	0.05445	0.04486	0.07784	0.17211
503	0.01791	0.00112	2.77514e-05	1.43271e-06	2.43811e-07	1.20578e-07	1.32101e-07	2.55914e-07	6.93712e-07	2.15358e-06	6.55294e-06	1.71339e-05	3.66234e-05	6.449e-05	9.71879e-05	0.000130978	0.000164515	0.000201432	0.000250084	0.000325875	0.000454382	0.000679858	0.00109	0.00182	0.00315	0.00547	0.00939	0.0157	0.02521	0.03862	0.0562	0.07762	0.10122	0.12397	0.14266	0.15509	0.16028	0.15992	0.15382	0.14422	0.13178	0.11728	0.10068	0.08334	0.06597	0.04988	0.04072	0.06993	0.15142
504	0.01768	0.00109	2.68256e-05	1.37679e-06	2.33567e-07	1.15355e-07	1.26329e-07	2.44576e-07	6.61608e-07	2.04737e-06	6.21141e-06	1.62374e-05	3.48738e-05	6.20652e-05	9.47839e-05	0.000129351	0.000163979	0.000202034	0.000251908	0.00032934	0.000460467	0.000690478	0.00111	0.00186	0.0032	0.00555	0.0095	0.01582	0.02531	0.03861	0.05593	0.07691	0.09984	0.12172	0.13945	0.15092	0.15523	0.15413	0.14747	0.1375	0.12493	0.11051	0.09421	0.0774	0.06074	0.04547	0.03676	0.06239	0.13196
505	0.01745	0.00106	2.59176e-05	1.32251e-06	2.23665e-07	1.10308e-07	1.20734e-07	2.33543e-07	6.30288e-07	1.94397e-06	5.88133e-06	1.53824e-05	3.32367e-05	5.98629e-05	9.27103e-05	0.000128114	0.000163839	0.000203008	0.000254076	0.00033312	0.00046682	0.000701254	0.00112	0.00189	0.00325	0.00562	0.0096	0.01593	0.02538	0.03854	0.05559	0.07609	0.09834	0.11935	0.13611	0.14663	0.15009	0.14829	0.1411	0.13081	0.11814	0.10384	0.08788	0.07161	0.05568	0.04123	0.03297	0.05524	0.11377
506	0.0172	0.00104	2.50274e-05	1.26982e-06	2.14095e-07	1.05431e-07	1.15313e-07	2.22811e-07	5.99763e-07	1.84348e-06	5.56315e-06	1.457e-05	3.17138e-05	5.7883e-05	9.09618e-05	0.000127255	0.000164077	0.000204332	0.000256558	0.000337176	0.000473386	0.000712107	0.00114	0.00192	0.00329	0.00569	0.00969	0.01601	0.02541	0.03842	0.05517	0.07518	0.09672	0.11685	0.13265	0.14224	0.14487	0.1424	0.13473	0.12416	0.11143	0.09728	0.08169	0.06599	0.0508	0.03718	0.02937	0.04849	0.09687
507	0.01694	0.00101	2.41549e-05	1.2187e-06	2.04847e-07	1.00719e-07	1.10063e-07	2.12378e-07	5.7005e-07	1.746e-06	5.25731e-06	1.38014e-05	3.03062e-05	5.61245e-05	8.95326e-05	0.000126762	0.000164674	0.00020598	0.000259325	0.000341468	0.000480111	0.000722961	0.00116	0.00194	0.00334	0.00575	0.00976	0.01608	0.02541	0.03826	0.05468	0.07418	0.09499	0.11423	0.12907	0.13774	0.13959	0.13647	0.12837	0.11757	0.10482	0.09085	0.07566	0.06054	0.04611	0.0333	0.02597	0.04215	0.08131
508	0.01668	0.000982036	2.33001e-05	1.1691e-06	1.95912e-07	9.61683e-08	1.04979e-07	2.02243e-07	5.41162e-07	1.65165e-06	4.96422e-06	1.30773e-05	2.90147e-05	5.45854e-05	8.84154e-05	0.00012662	0.000165611	0.000207929	0.000262344	0.000345957	0.000486942	0.000733738	0.00118	0.00197	0.00338	0.00581	0.00982	0.01612	0.02537	0.03803	0.05412	0.07309	0.09316	0.11149	0.12539	0.13317	0.13425	0.13053	0.12203	0.11103	0.09831	0.08456	0.0698	0.05529	0.04161	0.02963	0.02276	0.03624	0.06709
509	0.0164	0.000954964	2.24631e-05	1.121e-06	1.87282e-07	9.17738e-08	1.00057e-07	1.92405e-07	5.13115e-07	1.56052e-06	4.68425e-06	1.23987e-05	2.78397e-05	5.32635e-05	8.76023e-05	0.000126815	0.000166868	0.000210151	0.000265584	0.000350603	0.000493826	0.000744364	0.00119	0.002	0.00341	0.00585	0.00987	0.01614	0.0253	0.03776	0.05349	0.0719	0.09122	0.10866	0.12161	0.12851	0.12886	0.12459	0.11573	0.10458	0.09191	0.07842	0.06412	0.05023	0.03731	0.02615	0.01975	0.03077	0.05426
510	0.01611	0.000927998	2.16439e-05	1.07438e-06	1.78949e-07	8.75314e-08	9.52949e-08	1.82862e-07	4.85926e-07	1.47271e-06	4.41776e-06	1.17662e-05	2.67812e-05	5.21555e-05	8.70841e-05	0.000127332	0.000168421	0.000212621	0.000269014	0.000355365	0.000500708	0.000754763	0.00121	0.00202	0.00345	0.0059	0.00991	0.01614	0.02519	0.03743	0.05279	0.07063	0.08919	0.10572	0.11774	0.12379	0.12344	0.11865	0.10948	0.09822	0.08565	0.07245	0.05862	0.04537	0.03323	0.02288	0.01696	0.02574	0.04283
511	0.01582	0.00090116	2.08424e-05	1.02919e-06	1.70905e-07	8.34373e-08	9.06896e-08	1.73614e-07	4.59611e-07	1.38831e-06	4.16505e-06	1.11801e-05	2.58389e-05	5.12575e-05	8.68508e-05	0.000128153	0.00017025	0.000215312	0.000272601	0.000360204	0.000507537	0.000764863	0.00122	0.00204	0.00348	0.00593	0.00993	0.01612	0.02504	0.03706	0.05202	0.06928	0.08707	0.10269	0.1138	0.11902	0.11801	0.11273	0.10329	0.09197	0.07953	0.06664	0.05333	0.04074	0.02936	0.01982	0.01438	0.02117	0.03283
512	0.01551	0.000874473	2.00587e-05	9.85426e-07	1.63142e-07	7.94878e-08	8.62383e-08	1.64661e-07	4.34185e-07	1.30741e-06	3.92641e-06	1.0641e-05	2.50119e-05	5.05649e-05	8.68916e-05	0.000129261	0.000172331	0.000218195	0.000276312	0.000365079	0.000514261	0.000774592	0.00124	0.00206	0.0035	0.00596	0.00994	0.01607	0.02487	0.03663	0.05118	0.06785	0.08485	0.09958	0.10979	0.11421	0.11256	0.10684	0.09718	0.08583	0.07357	0.06103	0.04824	0.03632	0.02572	0.01697	0.01202	0.01707	0.02426
513	0.0152	0.000847958	1.92929e-05	9.43051e-07	1.55655e-07	7.56793e-08	8.19385e-08	1.56002e-07	4.09665e-07	1.23009e-06	3.70208e-06	1.0149e-05	2.42992e-05	5.00723e-05	8.71947e-05	0.000130637	0.000174641	0.000221244	0.000280115	0.000369951	0.000520828	0.000783882	0.00125	0.00208	0.00353	0.00598	0.00994	0.016	0.02465	0.03616	0.05028	0.06634	0.08256	0.0964	0.10571	0.10936	0.10712	0.101	0.09115	0.07982	0.06777	0.05561	0.04337	0.03213	0.0223	0.01435	0.00988	0.01344	0.01715
514	0.01489	0.000821639	1.8545e-05	9.02043e-07	1.48436e-07	7.20085e-08	7.7788e-08	1.47639e-07	3.86064e-07	1.15642e-06	3.49224e-06	9.70405e-06	2.36991e-05	4.97739e-05	8.77474e-05	0.000132262	0.000177154	0.00022443	0.000283977	0.000374781	0.000527189	0.000792665	0.00126	0.0021	0.00354	0.00599	0.00992	0.01591	0.02441	0.03564	0.04932	0.06477	0.0802	0.09314	0.10159	0.10449	0.1017	0.09522	0.08523	0.07395	0.06215	0.0504	0.03874	0.02818	0.01913	0.01195	0.00797	0.01029	0.01151
515	0.01456	0.000795539	1.7815e-05	8.62378e-07	1.41479e-07	6.84723e-08	7.37847e-08	1.39572e-07	3.63399e-07	1.08647e-06	3.29707e-06	9.30615e-06	2.32098e-05	4.96631e-05	8.85365e-05	0.000134117	0.000179847	0.000227724	0.000287867	0.00037953	0.000533295	0.000800878	0.00128	0.00211	0.00356	0.00599	0.00989	0.01579	0.02413	0.03507	0.04831	0.06312	0.07776	0.08983	0.09743	0.09962	0.09631	0.08951	0.07943	0.06824	0.05672	0.0454	0.03433	0.02448	0.0162	0.00979	0.00628	0.00762	0.00734
516	0.01423	0.000769678	1.7103e-05	8.24036e-07	1.34777e-07	6.50678e-08	6.99266e-08	1.318e-07	3.41681e-07	1.02031e-06	3.11667e-06	8.955e-06	2.2829e-05	4.97325e-05	8.95478e-05	0.00013618	0.000182695	0.0002311	0.000291752	0.000384161	0.0005391	0.000808458	0.00129	0.00212	0.00357	0.00598	0.00985	0.01566	0.02381	0.03446	0.04724	0.06142	0.07526	0.08647	0.09325	0.09475	0.09096	0.08388	0.07375	0.0627	0.05149	0.04063	0.03017	0.02103	0.01351	0.00785	0.00484	0.00545	0.00466
517	0.0139	0.000744082	1.6409e-05	7.86993e-07	1.28325e-07	6.1792e-08	6.62119e-08	1.24325e-07	3.20925e-07	9.57966e-07	2.95111e-06	8.65015e-06	2.25539e-05	4.99744e-05	9.07666e-05	0.000138431	0.000185672	0.000234527	0.000295601	0.000388637	0.000544557	0.000815347	0.00129	0.00213	0.00357	0.00597	0.00979	0.0155	0.02347	0.0338	0.04611	0.05965	0.07271	0.08306	0.08904	0.08989	0.08567	0.07835	0.06821	0.05733	0.04647	0.03609	0.02627	0.01784	0.01108	0.00616	0.00363	0.00378	0.00347
518	0.01356	0.000718771	1.57331e-05	7.51228e-07	1.22118e-07	5.86422e-08	6.26388e-08	1.17148e-07	3.0114e-07	8.99495e-07	2.80041e-06	8.39104e-06	2.23815e-05	5.03804e-05	9.21776e-05	0.000140848	0.000188752	0.000237979	0.000299382	0.000392921	0.000549623	0.00082149	0.0013	0.00214	0.00357	0.00595	0.00971	0.01532	0.02309	0.0331	0.04494	0.05783	0.07011	0.07962	0.08483	0.08506	0.08044	0.07293	0.06282	0.05215	0.04166	0.0318	0.02262	0.01491	0.00891	0.00471	0.00265	0.0026	0.00378
519	0.01322	0.00069377	1.50753e-05	7.16722e-07	1.1615e-07	5.5616e-08	5.92058e-08	1.10267e-07	2.82338e-07	8.44925e-07	2.66455e-06	8.1769e-06	2.23084e-05	5.09417e-05	9.37647e-05	0.000143409	0.000191911	0.000241427	0.000303066	0.00039698	0.000554257	0.000826834	0.00131	0.00214	0.00356	0.00592	0.00963	0.01512	0.02269	0.03237	0.04371	0.05597	0.06747	0.07616	0.08061	0.08027	0.07529	0.06763	0.05759	0.04718	0.03709	0.02776	0.01924	0.01225	0.00699	0.0035	0.00192	0.00193	0.00557
520	0.01287	0.000669099	1.44356e-05	6.83455e-07	1.10415e-07	5.27109e-08	5.59112e-08	1.03685e-07	2.64526e-07	7.94276e-07	2.54346e-06	8.00685e-06	2.23309e-05	5.16487e-05	9.55117e-05	0.000146093	0.000195122	0.000244843	0.000306621	0.000400778	0.000558418	0.000831331	0.00131	0.00214	0.00355	0.00588	0.00953	0.0149	0.02225	0.03159	0.04245	0.05406	0.06479	0.07268	0.07642	0.07553	0.07023	0.06246	0.05253	0.04241	0.03276	0.02398	0.01613	0.00987	0.00534	0.00253	0.00142	0.00175	0.00886
521	0.01252	0.000644782	1.38142e-05	6.51408e-07	1.04909e-07	4.99244e-08	5.27537e-08	9.74006e-08	2.47711e-07	7.4756e-07	2.43701e-06	7.87984e-06	2.2445e-05	5.24916e-05	9.74016e-05	0.000148876	0.000198361	0.000248202	0.00031002	0.000404286	0.00056207	0.000834936	0.00131	0.00214	0.00354	0.00583	0.00941	0.01465	0.02179	0.03078	0.04115	0.05211	0.06208	0.06919	0.07224	0.07084	0.06527	0.05743	0.04766	0.03785	0.02867	0.02047	0.01329	0.00776	0.00396	0.00181	0.00117	0.00208	0.01362
522	0.01217	0.00062084	1.3211e-05	6.20561e-07	9.96269e-08	4.72543e-08	4.97317e-08	9.14145e-08	2.31898e-07	7.04776e-07	2.34505e-06	7.79467e-06	2.26462e-05	5.34603e-05	9.94173e-05	0.000151736	0.000201601	0.000251475	0.000313234	0.000407471	0.000565176	0.000837607	0.00131	0.00213	0.00352	0.00578	0.00929	0.01439	0.0213	0.02994	0.03981	0.05012	0.05935	0.0657	0.0681	0.06623	0.06043	0.05256	0.04298	0.03353	0.02484	0.01723	0.01075	0.00593	0.00285	0.00134	0.00116	0.00291	0.01986
523	0.01181	0.000597296	1.26261e-05	5.90897e-07	9.4564e-08	4.46984e-08	4.68438e-08	8.57263e-08	2.1709e-07	6.65914e-07	2.26736e-06	7.75001e-06	2.29299e-05	5.45439e-05	0.000101541	0.000154652	0.000204818	0.000254638	0.000316237	0.000410304	0.000567705	0.000839309	0.00131	0.00212	0.00349	0.00571	0.00915	0.01411	0.02078	0.02907	0.03844	0.04811	0.05661	0.06223	0.064	0.0617	0.0557	0.04785	0.03851	0.02944	0.02127	0.01427	0.00848	0.00439	0.002	0.00111	0.0014	0.00424	0.02757
524	0.01146	0.00057417	1.20595e-05	5.62397e-07	8.97158e-08	4.22546e-08	4.40886e-08	8.03357e-08	2.03288e-07	6.30952e-07	2.20367e-06	7.74439e-06	2.32912e-05	5.57316e-05	0.000103756	0.000157599	0.000207988	0.000257664	0.000319003	0.000412759	0.000569627	0.000840008	0.00131	0.00211	0.00346	0.00564	0.00899	0.01382	0.02025	0.02817	0.03703	0.04608	0.05386	0.05877	0.05995	0.05726	0.05112	0.04332	0.03425	0.0256	0.01796	0.01159	0.00651	0.00314	0.00143	0.00114	0.00187	0.00607	0.03672
525	0.0111	0.000551484	1.15112e-05	5.35044e-07	8.50778e-08	3.99208e-08	4.14648e-08	7.52419e-08	1.90492e-07	5.99858e-07	2.15369e-06	7.77619e-06	2.37249e-05	5.7012e-05	0.000106043	0.000160556	0.000211086	0.000260531	0.000321506	0.000414809	0.000570914	0.000839675	0.00131	0.0021	0.00343	0.00556	0.00883	0.0135	0.01969	0.02725	0.03561	0.04403	0.05111	0.05534	0.05597	0.05293	0.04668	0.03897	0.03021	0.02202	0.01494	0.00921	0.00484	0.00218	0.00113	0.00141	0.00258	0.00839	0.04731
526	0.01075	0.000529258	1.09814e-05	5.0882e-07	8.06458e-08	3.7695e-08	3.89709e-08	7.04439e-08	1.78698e-07	5.72588e-07	2.11706e-06	7.84369e-06	2.42257e-05	5.83737e-05	0.000108385	0.000163501	0.000214089	0.000263213	0.000323724	0.000416431	0.000571542	0.000838287	0.0013	0.00208	0.00339	0.00548	0.00866	0.01317	0.01911	0.0263	0.03416	0.04197	0.04837	0.05195	0.05206	0.04871	0.04239	0.03482	0.0264	0.01869	0.0122	0.00712	0.00346	0.00151	0.00111	0.00193	0.00354	0.0112	0.05931
527	0.01039	0.000507512	1.04699e-05	4.83709e-07	7.64155e-08	3.55752e-08	3.66053e-08	6.59402e-08	1.67901e-07	5.49087e-07	2.09339e-06	7.94504e-06	2.47879e-05	5.98049e-05	0.000110764	0.000166412	0.000216973	0.00026569	0.000325635	0.000417603	0.000571488	0.000835823	0.00129	0.00206	0.00334	0.00538	0.00847	0.01282	0.01851	0.02533	0.0327	0.03991	0.04564	0.0486	0.04823	0.04461	0.03827	0.03087	0.02283	0.01563	0.00974	0.00532	0.00239	0.00113	0.00136	0.0027	0.00473	0.01449	0.0727
528	0.01004	0.000486266	9.97674e-06	4.59693e-07	7.23828e-08	3.35594e-08	3.43668e-08	6.17292e-08	1.58093e-07	5.29289e-07	2.08225e-06	8.07828e-06	2.54058e-05	6.12938e-05	0.000113162	0.000169267	0.000219717	0.000267939	0.000327219	0.000418305	0.000570735	0.000832268	0.00128	0.00204	0.00329	0.00528	0.00827	0.01246	0.01789	0.02434	0.03123	0.03784	0.04294	0.04531	0.04449	0.04065	0.03432	0.02713	0.0195	0.01284	0.00758	0.00383	0.00161	0.00104	0.00188	0.00371	0.00615	0.01826	0.08747
529	0.00969	0.00046554	9.50201e-06	4.36755e-07	6.85436e-08	3.16458e-08	3.22536e-08	5.78086e-08	1.49265e-07	5.13116e-07	2.08315e-06	8.24134e-06	2.60733e-05	6.28285e-05	0.000115561	0.000172046	0.000222299	0.00026994	0.000328456	0.00041852	0.000569267	0.000827611	0.00127	0.00201	0.00324	0.00517	0.00806	0.01209	0.01726	0.02334	0.02975	0.03578	0.04026	0.04207	0.04086	0.03683	0.03056	0.02362	0.01643	0.01033	0.00571	0.00265	0.00115	0.00125	0.00267	0.00497	0.00781	0.0225	0.10358
530	0.00934	0.00044535	9.04565e-06	4.14879e-07	6.4894e-08	2.98323e-08	3.02643e-08	5.41759e-08	1.41405e-07	5.00481e-07	2.09558e-06	8.43208e-06	2.67845e-05	6.4397e-05	0.000117943	0.000174728	0.0002247	0.000271675	0.000329329	0.000418232	0.000567071	0.000821847	0.00126	0.00199	0.00318	0.00506	0.00785	0.0117	0.01661	0.02233	0.02826	0.03374	0.03762	0.03891	0.03733	0.03316	0.02698	0.02033	0.01362	0.00811	0.00414	0.00177	0.000981637	0.00175	0.00373	0.00647	0.00969	0.0272	0.12101
531	0.009	0.000425717	8.60766e-06	3.94048e-07	6.14299e-08	2.81171e-08	2.8397e-08	5.08281e-08	1.34498e-07	4.91286e-07	2.11898e-06	8.64824e-06	2.75331e-05	6.59872e-05	0.000120292	0.000177293	0.000226898	0.000273125	0.000329823	0.000417428	0.000564137	0.000814972	0.00124	0.00196	0.00312	0.00494	0.00762	0.01131	0.01595	0.02131	0.02677	0.0317	0.03503	0.03583	0.03393	0.02965	0.02361	0.01728	0.01108	0.00617	0.00287	0.0012	0.00112	0.00254	0.00507	0.0082	0.0118	0.03235	0.13972
532	0.00866	0.000406656	8.188e-06	3.74244e-07	5.81476e-08	2.64984e-08	2.66502e-08	4.77617e-08	1.28527e-07	4.85422e-07	2.15277e-06	8.88752e-06	2.83128e-05	6.75872e-05	0.00012259	0.000179723	0.000228876	0.000274274	0.000329924	0.000416097	0.00056046	0.000806991	0.00123	0.00192	0.00305	0.00481	0.00739	0.0109	0.01529	0.02028	0.02529	0.02969	0.03248	0.03283	0.03065	0.02631	0.02044	0.01447	0.0088	0.00452	0.00191	0.000935678	0.00157	0.00362	0.00666	0.01017	0.01413	0.03795	0.15968
533	0.00833	0.000388184	7.78664e-06	3.55452e-07	5.50431e-08	2.49741e-08	2.50219e-08	4.49728e-08	1.23473e-07	4.8277e-07	2.19633e-06	9.14754e-06	2.91175e-05	6.91852e-05	0.000124821	0.000181998	0.000230617	0.000275107	0.000329619	0.000414229	0.000556035	0.000797911	0.00121	0.00189	0.00298	0.00468	0.00715	0.01049	0.01461	0.01925	0.02382	0.02771	0.02999	0.02993	0.02751	0.02314	0.01749	0.0119	0.0068	0.00318	0.00126	0.000983998	0.00232	0.00499	0.00853	0.01237	0.01668	0.04397	0.18086
534	0.008	0.000370317	7.40352e-06	3.37654e-07	5.21127e-08	2.35425e-08	2.35103e-08	4.24571e-08	1.19315e-07	4.83204e-07	2.24901e-06	9.42585e-06	2.99406e-05	7.07696e-05	0.000126969	0.000184102	0.000232105	0.000275612	0.000328899	0.00041182	0.000550864	0.000787744	0.00119	0.00185	0.00291	0.00454	0.0069	0.01006	0.01393	0.01822	0.02235	0.02577	0.02757	0.02713	0.0245	0.02016	0.01476	0.00959	0.00508	0.00213	0.000908634	0.00134	0.00337	0.00665	0.01065	0.0148	0.01944	0.05041	0.20322
535	0.00768	0.00035307	7.0386e-06	3.20833e-07	4.93525e-08	2.22014e-08	2.21133e-08	4.02097e-08	1.16029e-07	4.86585e-07	2.31013e-06	9.71998e-06	3.0776e-05	7.23287e-05	0.000129017	0.000186017	0.000233323	0.000275775	0.000327755	0.000408864	0.000544948	0.000776506	0.00117	0.00181	0.00283	0.0044	0.00665	0.00963	0.01325	0.0172	0.02091	0.02386	0.02521	0.02444	0.02165	0.01737	0.01226	0.00754	0.00365	0.00138	0.000870764	0.00201	0.00472	0.00859	0.01302	0.01746	0.02241	0.05726	0.22672
536	0.00736	0.000336457	6.69181e-06	3.04972e-07	4.67586e-08	2.09492e-08	2.08288e-08	3.82253e-08	1.1359e-07	4.92769e-07	2.37899e-06	1.00274e-05	3.16172e-05	7.38514e-05	0.000130952	0.000187729	0.00023426	0.000275587	0.00032618	0.00040536	0.000538295	0.000764219	0.00114	0.00176	0.00275	0.00425	0.00639	0.0092	0.01256	0.01618	0.01949	0.02199	0.02293	0.02186	0.01896	0.01478	0.00999	0.00576	0.0025	0.00092684	0.00114	0.00298	0.00637	0.0108	0.01565	0.02033	0.02558	0.0645	0.25132
537	0.00705	0.000320491	6.36305e-06	2.90055e-07	4.43275e-08	1.97837e-08	1.96545e-08	3.64982e-08	1.1197e-07	5.01602e-07	2.45487e-06	1.03456e-05	3.2458e-05	7.53267e-05	0.000132759	0.000189222	0.000234901	0.000275038	0.000324169	0.000401309	0.000530913	0.000750908	0.00112	0.00172	0.00266	0.0041	0.00612	0.00876	0.01187	0.01516	0.01809	0.02017	0.02074	0.0194	0.01643	0.01239	0.00796	0.00423	0.00164	0.000780766	0.00172	0.00426	0.00831	0.01329	0.01852	0.02341	0.02894	0.07213	0.27698
538	0.00675	0.000305185	6.05224e-06	2.76063e-07	4.20551e-08	1.8703e-08	1.85883e-08	3.5022e-08	1.11139e-07	5.12924e-07	2.53702e-06	1.06721e-05	3.32923e-05	7.67441e-05	0.000134424	0.000190484	0.000235238	0.000274122	0.000321721	0.000396714	0.000522815	0.000736602	0.00109	0.00167	0.00258	0.00394	0.00586	0.00832	0.01119	0.01417	0.01672	0.01841	0.01863	0.01707	0.01407	0.0102	0.00618	0.00298	0.00106	0.000937369	0.00261	0.00584	0.01054	0.01605	0.02163	0.0267	0.0325	0.08011	0.30365
539	0.00646	0.000290551	5.75928e-06	2.6298e-07	3.99378e-08	1.7705e-08	1.76275e-08	3.37902e-08	1.11065e-07	5.26567e-07	2.6247e-06	1.10042e-05	3.41139e-05	7.80931e-05	0.000135934	0.000191501	0.000235259	0.000272833	0.000318833	0.000391579	0.000514016	0.000721335	0.00107	0.00162	0.00249	0.00379	0.00559	0.00788	0.01051	0.01318	0.01538	0.01671	0.01661	0.01488	0.01189	0.00824	0.00463	0.00201	0.000784802	0.0014	0.0038	0.00773	0.01306	0.01908	0.02498	0.03019	0.03623	0.08844	0.33128
540	0.00618	0.000276599	5.48405e-06	2.50787e-07	3.79717e-08	1.67878e-08	1.67697e-08	3.27955e-08	1.11714e-07	5.42358e-07	2.71713e-06	1.13394e-05	3.4917e-05	7.93642e-05	0.000137278	0.000192263	0.000234957	0.000271167	0.000315507	0.000385913	0.000504535	0.000705145	0.00104	0.00157	0.0024	0.00363	0.00532	0.00744	0.00984	0.01221	0.01408	0.01507	0.01469	0.01283	0.00988	0.00649	0.00334	0.0013	0.000796847	0.00216	0.00529	0.0099	0.01586	0.02236	0.02856	0.03387	0.04014	0.09711	0.35982
541	0.0059	0.000263338	5.22641e-06	2.39467e-07	3.61531e-08	1.59493e-08	1.60123e-08	3.20303e-08	1.13051e-07	5.60119e-07	2.81355e-06	1.16753e-05	3.56957e-05	8.05479e-05	0.000138444	0.00019276	0.000234325	0.000269121	0.000311746	0.000379725	0.000494393	0.000688074	0.00101	0.00152	0.0023	0.00346	0.00504	0.00701	0.00918	0.01127	0.01282	0.01349	0.01288	0.01092	0.00807	0.00496	0.00231	0.000877969	0.0011	0.00322	0.00708	0.01237	0.01894	0.0259	0.03236	0.03775	0.04422	0.10609	0.38923
542	0.00564	0.000250777	4.98623e-06	2.29001e-07	3.4478e-08	1.51874e-08	1.53523e-08	3.14867e-08	1.15038e-07	5.79665e-07	2.91316e-06	1.20094e-05	3.64445e-05	8.16354e-05	0.000139423	0.000192983	0.000233358	0.000266696	0.000307555	0.000373028	0.000483614	0.000670166	0.000976341	0.00146	0.00221	0.0033	0.00477	0.00657	0.00852	0.01035	0.0116	0.01199	0.01118	0.00916	0.00644	0.00367	0.00152	0.000728789	0.0017	0.00457	0.00917	0.01513	0.02229	0.02968	0.03638	0.0418	0.04846	0.11537	0.41946
543	0.00538	0.000238925	4.76334e-06	2.19372e-07	3.29427e-08	1.44999e-08	1.47871e-08	3.11561e-08	1.17639e-07	6.0081e-07	3.0152e-06	1.23391e-05	3.7158e-05	8.26184e-05	0.000140204	0.000192925	0.000232053	0.000263893	0.000302939	0.000365837	0.000472225	0.00065147	0.000944451	0.00141	0.00211	0.00313	0.0045	0.00614	0.00788	0.00945	0.01043	0.01057	0.00958	0.00755	0.005	0.0026	0.000999221	0.000856959	0.00258	0.00622	0.01154	0.01816	0.02589	0.0337	0.0406	0.04603	0.05285	0.12492	0.45044
544	0.00514	0.000227788	4.55759e-06	2.1056e-07	3.15433e-08	1.38846e-08	1.43135e-08	3.10299e-08	1.20811e-07	6.23363e-07	3.11888e-06	1.26622e-05	3.78311e-05	8.34891e-05	0.00014078	0.00019258	0.000230407	0.000260714	0.000297909	0.000358166	0.000460255	0.000632039	0.000911629	0.00135	0.00202	0.00297	0.00423	0.00572	0.00725	0.00858	0.00931	0.00923	0.00811	0.0061	0.00377	0.00176	0.000732144	0.00126	0.00375	0.00817	0.01421	0.02148	0.02976	0.03796	0.04503	0.05043	0.05739	0.13474	0.48213
545	0.00491	0.000217371	4.36879e-06	2.02547e-07	3.02759e-08	1.33394e-08	1.39285e-08	3.10988e-08	1.24515e-07	6.47132e-07	3.22343e-06	1.29763e-05	3.84588e-05	8.42406e-05	0.000141143	0.000191943	0.000228421	0.000257163	0.000292474	0.000350036	0.000447737	0.000611929	0.000877974	0.00129	0.00192	0.0028	0.00396	0.0053	0.00664	0.00774	0.00824	0.00797	0.00675	0.00481	0.00273	0.00115	0.000723674	0.00194	0.00521	0.01039	0.01715	0.02506	0.03388	0.04244	0.04965	0.05498	0.06206	0.1448	0.51446
546	0.00469	0.000207679	4.19673e-06	1.95313e-07	2.91365e-08	1.28621e-08	1.36289e-08	3.13533e-08	1.28709e-07	6.71923e-07	3.32808e-06	1.32792e-05	3.90367e-05	8.48662e-05	0.000141288	0.00019101	0.000226094	0.000253247	0.000286647	0.000341466	0.000434704	0.000591196	0.000843586	0.00123	0.00182	0.00264	0.00369	0.00489	0.00605	0.00694	0.00723	0.00679	0.00553	0.00369	0.0019	0.000785097	0.000973708	0.0029	0.00695	0.0129	0.02038	0.0289	0.03823	0.04713	0.05445	0.05968	0.06686	0.15508	0.54739
547	0.00448	0.000198717	4.04123e-06	1.8884e-07	2.81213e-08	1.24503e-08	1.34113e-08	3.17835e-08	1.33348e-07	6.97541e-07	3.43208e-06	1.35688e-05	3.95603e-05	8.53602e-05	0.000141208	0.00018978	0.00022343	0.000248974	0.00028044	0.00033248	0.000421192	0.000569902	0.000808571	0.00118	0.00172	0.00247	0.00343	0.00449	0.00548	0.00617	0.00628	0.00571	0.00442	0.00274	0.00128	0.000651501	0.00148	0.00413	0.00896	0.01569	0.02386	0.03299	0.04283	0.05203	0.05943	0.06453	0.07178	0.16556	0.58086
548	0.00429	0.000190485	3.90204e-06	1.83108e-07	2.72263e-08	1.21017e-08	1.32726e-08	3.23795e-08	1.3839e-07	7.23792e-07	3.5347e-06	1.38429e-05	4.00256e-05	8.57176e-05	0.000140901	0.000188253	0.000220433	0.000244353	0.00027387	0.0003231	0.000407242	0.000548111	0.000773036	0.00112	0.00162	0.00231	0.00317	0.0041	0.00493	0.00544	0.00539	0.00472	0.00345	0.00195	0.000854312	0.000753806	0.00225	0.00562	0.01125	0.01875	0.02761	0.03734	0.04764	0.05713	0.06457	0.0695	0.07681	0.17623	0.6148
549	0.00411	0.000182987	3.77895e-06	1.78097e-07	2.64475e-08	1.1814e-08	1.32091e-08	3.31307e-08	1.43791e-07	7.50482e-07	3.63522e-06	1.40996e-05	4.04291e-05	8.59337e-05	0.000140362	0.000186428	0.000217107	0.000239394	0.000266954	0.000313354	0.000392892	0.000525889	0.000737091	0.00106	0.00152	0.00215	0.00292	0.00373	0.0044	0.00476	0.00457	0.00383	0.00262	0.00134	0.000640867	0.00109	0.00326	0.00738	0.01381	0.02207	0.03162	0.04192	0.05267	0.06241	0.06987	0.07461	0.08194	0.18706	0.64916
550	0.00394	0.000176221	3.6717e-06	1.73786e-07	2.57809e-08	1.15849e-08	1.32173e-08	3.40266e-08	1.49504e-07	7.77421e-07	3.73295e-06	1.43372e-05	4.07674e-05	8.60051e-05	0.00013959	0.000184309	0.000213461	0.00023411	0.00025971	0.000303269	0.000378187	0.000503302	0.000700848	0.000997661	0.00143	0.00199	0.00267	0.00336	0.0039	0.00411	0.00381	0.00303	0.00191	0.000903933	0.000635138	0.00166	0.00454	0.00941	0.01663	0.02565	0.03587	0.04673	0.05791	0.06788	0.07532	0.07982	0.08716	0.19802	0.68387
551	0.00378	0.000170188	3.58002e-06	1.70157e-07	2.52225e-08	1.14119e-08	1.32936e-08	3.50563e-08	1.55486e-07	8.04419e-07	3.82721e-06	1.45538e-05	4.10374e-05	8.59287e-05	0.000138585	0.000181898	0.000209502	0.000228515	0.000252158	0.000292875	0.000363168	0.000480421	0.000664421	0.000938417	0.00133	0.00184	0.00243	0.00301	0.00342	0.00351	0.00312	0.00234	0.00135	0.000639655	0.000837017	0.00247	0.00606	0.01169	0.01971	0.02948	0.04036	0.05175	0.06334	0.07351	0.08091	0.08514	0.09246	0.2091	0.71887
552	0.00364	0.000164886	3.50365e-06	1.67188e-07	2.47682e-08	1.12926e-08	1.34344e-08	3.62091e-08	1.61692e-07	8.31292e-07	3.91736e-06	1.47479e-05	4.12368e-05	8.57023e-05	0.000137347	0.000179201	0.000205241	0.000222624	0.000244321	0.000282201	0.000347883	0.000457317	0.000627925	0.000879535	0.00123	0.00169	0.0022	0.00268	0.00297	0.00295	0.00251	0.00175	0.000921285	0.000550343	0.00125	0.00351	0.00782	0.01422	0.02304	0.03355	0.04507	0.05699	0.06896	0.07931	0.08663	0.09056	0.09783	0.22029	0.75411
553	0.00351	0.000160311	3.4423e-06	1.64858e-07	2.4414e-08	1.12246e-08	1.36358e-08	3.74737e-08	1.68076e-07	8.57858e-07	4.0028e-06	1.49181e-05	4.13632e-05	8.53245e-05	0.000135877	0.000176224	0.000200689	0.000216454	0.00023622	0.000271279	0.000332378	0.000434062	0.000591476	0.000821202	0.00114	0.00154	0.00198	0.00236	0.00255	0.00244	0.00196	0.00126	0.000633941	0.000636107	0.00186	0.00477	0.00983	0.017	0.02661	0.03786	0.05	0.06243	0.07475	0.08525	0.09246	0.09606	0.10326	0.23154	0.78952
554	0.00339	0.000156461	3.39568e-06	1.63147e-07	2.41558e-08	1.12054e-08	1.38942e-08	3.8839e-08	1.74594e-07	8.83942e-07	4.08295e-06	1.5063e-05	4.14148e-05	8.47946e-05	0.000134178	0.000172973	0.000195858	0.000210021	0.000227879	0.000260144	0.000316701	0.000410728	0.000555191	0.000763606	0.00105	0.0014	0.00177	0.00206	0.00216	0.00198	0.00149	0.000878055	0.000486761	0.000896605	0.00268	0.00626	0.01207	0.02002	0.03041	0.04239	0.05515	0.06806	0.08071	0.09132	0.0984	0.10164	0.10875	0.24285	0.82504
555	0.00329	0.000153278	3.36238e-06	1.61985e-07	2.39821e-08	1.12293e-08	1.42023e-08	4.02865e-08	1.8118e-07	9.09306e-07	4.15711e-06	1.51813e-05	4.13902e-05	8.41131e-05	0.000132255	0.000169461	0.000190765	0.00020335	0.00021933	0.000248836	0.000300913	0.00038741	0.000519213	0.000706976	0.000959284	0.00126	0.00157	0.00178	0.0018	0.00157	0.00109	0.000601641	0.000480063	0.00133	0.0037	0.00797	0.01455	0.02328	0.03445	0.04713	0.06049	0.07386	0.08682	0.09753	0.10443	0.10729	0.11428	0.2542	0.86064
556	0.00319	0.000150455	3.33564e-06	1.61055e-07	2.38451e-08	1.12742e-08	1.45356e-08	4.17617e-08	1.87659e-07	9.33389e-07	4.22381e-06	1.52706e-05	4.12882e-05	8.3284e-05	0.000130119	0.000165706	0.00018544	0.000196481	0.000210629	0.000237438	0.000285133	0.000364287	0.000483824	0.000651742	0.000873109	0.00113	0.00137	0.00152	0.00148	0.00121	0.00077687	0.000432333	0.000614016	0.00194	0.00492	0.00991	0.01726	0.02677	0.03871	0.0521	0.06604	0.07986	0.09311	0.10388	0.11059	0.11303	0.11988	0.26567	0.89653
557	0.0031	0.000147935	3.31405e-06	1.60293e-07	2.37351e-08	1.13353e-08	1.48875e-08	4.32468e-08	1.9397e-07	9.55989e-07	4.28254e-06	1.53303e-05	4.11087e-05	8.23101e-05	0.000127778	0.000161724	0.000179901	0.00018944	0.000201808	0.000225988	0.000269416	0.000341438	0.00044914	0.000598082	0.000790183	0.00101	0.00119	0.00128	0.00118	0.000909459	0.000536311	0.000370467	0.000888422	0.00272	0.00635	0.01206	0.02019	0.03049	0.04321	0.05729	0.0718	0.08605	0.09956	0.11037	0.11686	0.11885	0.12555	0.27726	0.93272
558	0.00302	0.00014571	3.29729e-06	1.59681e-07	2.36493e-08	1.14107e-08	1.52546e-08	4.47313e-08	2.00073e-07	9.7698e-07	4.33299e-06	1.53599e-05	4.08522e-05	8.1195e-05	0.00012524	0.000157527	0.000174167	0.000182247	0.000192892	0.000214521	0.000253805	0.000318923	0.000415248	0.000546123	0.000710695	0.000886793	0.00103	0.00106	0.000928555	0.000658394	0.000373735	0.000416144	0.0013	0.00367	0.00796	0.01443	0.02335	0.03443	0.04792	0.06269	0.07775	0.09241	0.10616	0.117	0.12324	0.12477	0.13129	0.28896	0.96916
559	0.00294	0.000143769	3.285e-06	1.59203e-07	2.35851e-08	1.14987e-08	1.56336e-08	4.62046e-08	2.05931e-07	9.96245e-07	4.37488e-06	1.53593e-05	4.05197e-05	7.99425e-05	0.000122515	0.000153129	0.000168256	0.000174926	0.000183908	0.000203068	0.000238342	0.000296801	0.000382234	0.00049599	0.000634826	0.000775152	0.000870922	0.000861637	0.000707275	0.000461276	0.000289427	0.000569278	0.00186	0.00479	0.00978	0.01701	0.02673	0.0386	0.05285	0.06829	0.0839	0.09895	0.11292	0.12375	0.12973	0.13075	0.13709	0.30075	1.00582
560	0.00287	0.000142103	3.2768e-06	1.58841e-07	2.35397e-08	1.15975e-08	1.60209e-08	4.76564e-08	2.11509e-07	1.01368e-06	4.40799e-06	1.53284e-05	4.01121e-05	7.8557e-05	0.00011961	0.000148544	0.000162188	0.000167499	0.000174883	0.000191662	0.00022307	0.00027513	0.000350179	0.000447802	0.000562748	0.000670641	0.00072843	0.000685419	0.000521548	0.000318463	0.000283531	0.000829602	0.00255	0.00608	0.01179	0.01979	0.03033	0.04299	0.05799	0.07409	0.09022	0.10565	0.11982	0.13062	0.1363	0.13681	0.14295	0.31262	1.04266
561	0.0028	0.000140699	3.2723e-06	1.58578e-07	2.35104e-08	1.1705e-08	1.6413e-08	4.90765e-08	2.16772e-07	1.02917e-06	4.43212e-06	1.52671e-05	3.9631e-05	7.70434e-05	0.000116536	0.000143789	0.000155981	0.000159989	0.000165844	0.000180335	0.00020803	0.000253966	0.000319164	0.000401673	0.000494625	0.000573487	0.000599066	0.000531511	0.000371726	0.000230216	0.000356051	0.0012	0.00338	0.00754	0.01398	0.02279	0.03413	0.04758	0.06333	0.08008	0.09672	0.1125	0.12686	0.1376	0.14297	0.14293	0.14885	0.32457	1.07966
562	0.00274	0.000139543	3.27109e-06	1.58396e-07	2.34943e-08	1.18195e-08	1.68064e-08	5.04547e-08	2.21688e-07	1.04264e-06	4.44712e-06	1.51756e-05	3.9078e-05	7.5407e-05	0.000113305	0.000138879	0.000149656	0.000152418	0.000156816	0.00016912	0.000193263	0.000233365	0.000289266	0.000357714	0.000430612	0.000483901	0.000483097	0.000400217	0.000258095	0.000196693	0.000506853	0.00167	0.00434	0.00916	0.01636	0.02598	0.03814	0.05237	0.06886	0.08625	0.10339	0.11951	0.13402	0.14469	0.14971	0.14911	0.15479	0.33657	1.11677
563	0.00268	0.000138619	3.27274e-06	1.58275e-07	2.34886e-08	1.19389e-08	1.71976e-08	5.17813e-08	2.26225e-07	1.05401e-06	4.45288e-06	1.50543e-05	3.84553e-05	7.36539e-05	0.000109927	0.000133831	0.000143233	0.000144811	0.000147828	0.000158048	0.000178809	0.000213379	0.000260558	0.000316028	0.000370854	0.000402078	0.000380765	0.000291799	0.00018087	0.000217951	0.000735664	0.00225	0.00544	0.01094	0.01893	0.02936	0.04235	0.05737	0.07458	0.0926	0.11021	0.12665	0.1413	0.15187	0.15653	0.15534	0.16077	0.34863	1.15395
564	0.00263	0.000137911	3.27682e-06	1.58199e-07	2.34903e-08	1.20613e-08	1.75831e-08	5.30469e-08	2.30356e-07	1.0632e-06	4.44935e-06	1.49036e-05	3.77651e-05	7.17903e-05	0.000106414	0.000128661	0.000136732	0.00013719	0.000138905	0.000147151	0.000164708	0.000194063	0.000233114	0.000276715	0.000315488	0.000328196	0.000292282	0.000206472	0.000140196	0.000293947	0.00104	0.00293	0.00667	0.01288	0.02167	0.03294	0.04675	0.06255	0.08048	0.09911	0.11719	0.13393	0.14868	0.15914	0.16341	0.16162	0.16678	0.36071	1.19118
565	0.00258	0.000137402	3.28287e-06	1.5815e-07	2.34966e-08	1.21846e-08	1.79594e-08	5.42422e-08	2.34053e-07	1.07016e-06	4.4365e-06	1.47239e-05	3.70099e-05	6.9823e-05	0.000102778	0.000123387	0.000130175	0.00012958	0.000130073	0.00013646	0.000150998	0.000175465	0.000207001	0.000239868	0.000264638	0.000262414	0.000217831	0.000144405	0.000136149	0.000424535	0.00143	0.00372	0.00804	0.01497	0.02458	0.0367	0.05134	0.06791	0.08656	0.10578	0.1243	0.14132	0.15617	0.16649	0.17035	0.16793	0.17281	0.37282	1.22841
566	0.00254	0.000137074	3.29047e-06	1.58109e-07	2.35047e-08	1.23069e-08	1.83232e-08	5.53588e-08	2.37293e-07	1.07485e-06	4.41434e-06	1.45161e-05	3.61927e-05	6.77592e-05	9.90323e-05	0.000118026	0.000123584	0.000122004	0.00012136	0.000126005	0.000137716	0.000157634	0.000182284	0.000205576	0.00021842	0.000204875	0.000157567	0.000105718	0.000168732	0.000609472	0.00189	0.0046	0.00953	0.01722	0.02767	0.04064	0.05611	0.07345	0.09279	0.1126	0.13155	0.14883	0.16375	0.17391	0.17734	0.17427	0.17885	0.38495	1.26561
567	0.00251	0.000136906	3.29915e-06	1.58058e-07	2.35117e-08	1.24264e-08	1.86712e-08	5.63882e-08	2.40054e-07	1.07722e-06	4.38296e-06	1.42808e-05	3.53165e-05	6.56063e-05	9.51898e-05	0.000112597	0.000116978	0.000114485	0.000112791	0.000115815	0.000124899	0.000140617	0.000159026	0.000173918	0.00017694	0.000155703	0.000111613	9.04881e-05	0.000237879	0.000848409	0.00242	0.00559	0.01114	0.01961	0.03092	0.04475	0.06105	0.07915	0.09919	0.11956	0.13892	0.15644	0.17142	0.18139	0.18437	0.18063	0.18491	0.39707	1.30273
568	0.00247	0.000136878	3.30846e-06	1.57982e-07	2.35149e-08	1.2541e-08	1.90002e-08	5.7323e-08	2.42317e-07	1.07725e-06	4.34246e-06	1.40191e-05	3.43848e-05	6.33722e-05	9.1264e-05	0.000107119	0.00011038	0.000107046	0.00010439	0.000105921	0.000112581	0.000124459	0.000137283	0.000144971	0.00014029	0.000115006	8.00649e-05	9.87424e-05	0.000343455	0.00114	0.00303	0.00668	0.01288	0.02215	0.03433	0.04904	0.06616	0.08502	0.10572	0.12665	0.1464	0.16415	0.17915	0.18892	0.19143	0.18702	0.19097	0.40917	1.33976
569	0.00244	0.000136971	3.31796e-06	1.57862e-07	2.35117e-08	1.2649e-08	1.93072e-08	5.81559e-08	2.44066e-07	1.07493e-06	4.29298e-06	1.37318e-05	3.3401e-05	6.10652e-05	8.72688e-05	0.000101608	0.00010381	9.97105e-05	9.61839e-05	9.63489e-05	0.000100795	0.0001092	0.00011711	0.000118803	0.000108553	8.28697e-05	6.29853e-05	0.000130462	0.000485253	0.00149	0.00371	0.00786	0.01474	0.02483	0.03789	0.05348	0.07143	0.09104	0.1124	0.13387	0.15399	0.17194	0.18696	0.1965	0.19852	0.19341	0.19704	0.42125	1.37664
570	0.00242	0.000137162	3.3272e-06	1.57684e-07	2.34994e-08	1.27485e-08	1.95893e-08	5.88805e-08	2.45288e-07	1.07026e-06	4.23473e-06	1.34203e-05	3.23689e-05	5.86937e-05	8.32182e-05	9.60848e-05	9.72912e-05	9.25012e-05	8.81959e-05	8.7127e-05	8.95747e-05	9.48815e-05	9.85572e-05	9.5476e-05	8.18019e-05	5.93638e-05	6.04086e-05	0.00018558	0.000662996	0.00188	0.00447	0.00914	0.01672	0.02765	0.0416	0.05807	0.07684	0.0972	0.11921	0.1412	0.16167	0.17981	0.19481	0.20412	0.20563	0.1998	0.20309	0.4333	1.41334
571	0.0024	0.00013743	3.33576e-06	1.57431e-07	2.34756e-08	1.28378e-08	1.98437e-08	5.94909e-08	2.4597e-07	1.06324e-06	4.16794e-06	1.30857e-05	3.12926e-05	5.62664e-05	7.91264e-05	9.0567e-05	9.0843e-05	8.54403e-05	8.04499e-05	7.82811e-05	7.89491e-05	8.154e-05	8.16704e-05	7.50449e-05	6.00958e-05	4.45382e-05	7.23383e-05	0.000263984	0.00087634	0.00233	0.0053	0.01051	0.01881	0.03059	0.04546	0.06281	0.08241	0.10349	0.12613	0.14863	0.16944	0.18775	0.20272	0.21176	0.21275	0.2062	0.20913	0.44529	1.44984
572	0.00238	0.000137755	3.34321e-06	1.5709e-07	2.3438e-08	1.29153e-08	2.0068e-08	5.9982e-08	2.46107e-07	1.05392e-06	4.09288e-06	1.27294e-05	3.01762e-05	5.37923e-05	7.5008e-05	8.50735e-05	8.44869e-05	7.85496e-05	7.29687e-05	6.98364e-05	6.89475e-05	6.92102e-05	6.64916e-05	5.75581e-05	4.34837e-05	3.84238e-05	9.87473e-05	0.000365515	0.00112	0.00283	0.00619	0.01197	0.02101	0.03367	0.04945	0.0677	0.0881	0.10991	0.13317	0.15615	0.17728	0.19574	0.21066	0.21942	0.21988	0.21258	0.21514	0.45722	1.48608
573	0.00236	0.000138113	3.34914e-06	1.56645e-07	2.33843e-08	1.29795e-08	2.02598e-08	6.03492e-08	2.45693e-07	1.04231e-06	4.00986e-06	1.23528e-05	2.9024e-05	5.12804e-05	7.08775e-05	7.96228e-05	7.82432e-05	7.18503e-05	6.57745e-05	6.18168e-05	5.95971e-05	5.79243e-05	5.30583e-05	4.30567e-05	3.20026e-05	4.10327e-05	0.000139578	0.000489964	0.00141	0.00338	0.00716	0.01352	0.02332	0.03686	0.05358	0.07271	0.09393	0.11645	0.14031	0.16376	0.18519	0.20378	0.21863	0.22709	0.22699	0.21894	0.22113	0.46908	1.52204
574	0.00235	0.000138483	3.35316e-06	1.56086e-07	2.33126e-08	1.3029e-08	2.0417e-08	6.05888e-08	2.44726e-07	1.02846e-06	3.91923e-06	1.19575e-05	2.78404e-05	4.87402e-05	6.67494e-05	7.42334e-05	7.21322e-05	6.53632e-05	5.88886e-05	5.42449e-05	5.09231e-05	4.77114e-05	4.14038e-05	3.15747e-05	2.56776e-05	5.23577e-05	0.000194744	0.000637081	0.00173	0.00398	0.00819	0.01515	0.02573	0.04018	0.05783	0.07786	0.09987	0.12309	0.14755	0.17145	0.19316	0.21186	0.22662	0.23477	0.2341	0.22528	0.22709	0.48085	1.55768
575	0.00234	0.000138845	3.3549e-06	1.55399e-07	2.32208e-08	1.30623e-08	2.05376e-08	6.06979e-08	2.43208e-07	1.01243e-06	3.82139e-06	1.1545e-05	2.66302e-05	4.61808e-05	6.26384e-05	6.89233e-05	6.61737e-05	5.91082e-05	5.23313e-05	4.71422e-05	4.2949e-05	3.8598e-05	3.15568e-05	2.3139e-05	2.45222e-05	7.23726e-05	0.000264127	0.000806568	0.00208	0.00463	0.00928	0.01687	0.02824	0.0436	0.0622	0.08312	0.10593	0.12984	0.15486	0.17919	0.20117	0.21996	0.23462	0.24244	0.24119	0.2316	0.23301	0.49252	1.59296
576	0.00233	0.000139177	3.35402e-06	1.54574e-07	2.31073e-08	1.30784e-08	2.06201e-08	6.06742e-08	2.41142e-07	9.94293e-07	3.71674e-06	1.11172e-05	2.53981e-05	4.36119e-05	5.85589e-05	6.37106e-05	6.03869e-05	5.31046e-05	4.61219e-05	4.05288e-05	3.56963e-05	3.06076e-05	2.35416e-05	1.77689e-05	2.8538e-05	0.000101032	0.00034758	0.000998081	0.00246	0.00532	0.01044	0.01866	0.03084	0.04713	0.06668	0.08849	0.11208	0.13667	0.16225	0.187	0.20922	0.22808	0.24262	0.25009	0.24824	0.23787	0.23888	0.50408	1.62786
577	0.00232	0.000139459	3.35018e-06	1.53601e-07	2.29706e-08	1.30761e-08	2.06629e-08	6.05162e-08	2.38536e-07	9.74121e-07	3.60575e-06	1.06756e-05	2.41487e-05	4.10428e-05	5.45255e-05	5.86129e-05	5.47904e-05	4.7371e-05	4.02787e-05	3.44233e-05	2.91847e-05	2.37609e-05	1.73776e-05	1.54766e-05	3.77149e-05	0.000138272	0.000444926	0.00121	0.00288	0.00606	0.01165	0.02053	0.03354	0.05077	0.07127	0.09396	0.11833	0.14359	0.1697	0.19485	0.2173	0.23622	0.25061	0.25772	0.25527	0.2441	0.2447	0.51553	1.66233
578	0.00232	0.000139672	3.34309e-06	1.52473e-07	2.28092e-08	1.30544e-08	2.06651e-08	6.02234e-08	2.35401e-07	9.52005e-07	3.48888e-06	1.02222e-05	2.2887e-05	3.84832e-05	5.05522e-05	5.36472e-05	4.94023e-05	4.1925e-05	3.48189e-05	2.88428e-05	2.34316e-05	1.80753e-05	1.30798e-05	1.62669e-05	5.20307e-05	0.00018401	0.000555959	0.00145	0.00332	0.00684	0.01293	0.02248	0.03632	0.05449	0.07595	0.09953	0.12467	0.15057	0.1772	0.20273	0.22539	0.24434	0.25858	0.26531	0.26224	0.25028	0.25047	0.52683	1.69635
579	0.00231	0.000139797	3.33247e-06	1.51182e-07	2.26221e-08	1.30127e-08	2.06255e-08	5.97959e-08	2.31748e-07	9.28044e-07	3.36665e-06	9.75872e-06	2.1618e-05	3.59424e-05	4.66533e-05	4.88305e-05	4.42401e-05	3.67834e-05	2.97586e-05	2.38032e-05	1.84524e-05	1.35654e-05	1.06585e-05	2.0137e-05	7.14517e-05	0.000238144	0.000680446	0.0017	0.0038	0.00767	0.01426	0.02449	0.03918	0.05831	0.08072	0.10518	0.13108	0.15762	0.18475	0.21064	0.23348	0.25246	0.26653	0.27286	0.26917	0.2564	0.25617	0.538	1.72987
580	0.00231	0.000139817	3.31807e-06	1.49722e-07	2.24083e-08	1.29503e-08	2.05438e-08	5.92346e-08	2.27594e-07	9.02345e-07	3.2396e-06	9.2872e-06	2.03465e-05	3.34299e-05	4.28424e-05	4.4179e-05	3.93203e-05	3.19619e-05	2.51127e-05	1.93185e-05	1.42605e-05	1.02427e-05	1.01192e-05	2.70771e-05	9.59325e-05	0.000300555	0.000818122	0.00198	0.00431	0.00853	0.01565	0.02657	0.04212	0.06221	0.08558	0.11092	0.13756	0.16472	0.19233	0.21856	0.24158	0.26056	0.27443	0.28037	0.27604	0.26246	0.2618	0.54901	1.76288
581	0.0023	0.000139714	3.29969e-06	1.48088e-07	2.21671e-08	1.28666e-08	2.04194e-08	5.85413e-08	2.22957e-07	8.75024e-07	3.10827e-06	8.80954e-06	1.90777e-05	3.09549e-05	3.91331e-05	3.97082e-05	3.46588e-05	2.74754e-05	2.08947e-05	1.54013e-05	1.08671e-05	8.11541e-06	1.14627e-05	3.70698e-05	0.000125416	0.000371103	0.000968699	0.00227	0.00484	0.00944	0.01708	0.02871	0.04513	0.06619	0.09052	0.11672	0.14409	0.17186	0.19994	0.22649	0.24966	0.26863	0.28229	0.28781	0.28284	0.26845	0.26735	0.55985	1.79533
582	0.00229	0.000139473	3.27713e-06	1.46278e-07	2.1898e-08	1.27612e-08	2.02523e-08	5.77185e-08	2.17858e-07	8.46207e-07	2.97324e-06	8.32772e-06	1.78163e-05	2.85267e-05	3.55383e-05	3.54334e-05	3.02706e-05	2.33376e-05	1.71171e-05	1.20625e-05	8.28098e-06	7.18868e-06	1.46851e-05	5.00903e-05	0.000159834	0.000449635	0.00113	0.00259	0.00541	0.01038	0.01857	0.03091	0.04821	0.07024	0.09552	0.12258	0.15067	0.17903	0.20756	0.23441	0.25772	0.27665	0.2901	0.29519	0.28956	0.27436	0.27283	0.57052	1.82719
583	0.00229	0.000139081	3.25026e-06	1.44289e-07	2.16006e-08	1.26341e-08	2.00428e-08	5.67694e-08	2.12321e-07	8.16026e-07	2.83511e-06	7.84373e-06	1.65675e-05	2.61543e-05	3.2071e-05	3.13688e-05	2.61697e-05	1.95611e-05	1.37907e-05	9.31127e-06	6.50896e-06	7.46453e-06	1.97777e-05	6.61067e-05	0.000199106	0.000535975	0.00131	0.00292	0.006	0.01136	0.0201	0.03317	0.05135	0.07435	0.10058	0.12849	0.15729	0.18622	0.21518	0.24232	0.26574	0.28463	0.29784	0.30249	0.29621	0.28018	0.27822	0.581	1.85844
584	0.00228	0.000138524	3.21896e-06	1.42121e-07	2.12749e-08	1.24852e-08	1.97912e-08	5.56981e-08	2.06372e-07	7.84619e-07	2.69449e-06	7.35957e-06	1.5336e-05	2.38463e-05	2.87431e-05	2.75282e-05	2.23694e-05	1.61576e-05	1.09253e-05	7.15527e-06	5.55553e-06	8.94178e-06	2.67272e-05	8.508e-05	0.000243141	0.000629935	0.00149	0.00327	0.00661	0.01237	0.02167	0.03547	0.05455	0.07852	0.1057	0.13445	0.16394	0.19342	0.22279	0.2502	0.27372	0.29254	0.3055	0.30971	0.30277	0.28592	0.28351	0.59128	1.88903
585	0.00227	0.000137792	3.18314e-06	1.39775e-07	2.0921e-08	1.23145e-08	1.94985e-08	5.45094e-08	2.00039e-07	7.52133e-07	2.55199e-06	6.87725e-06	1.41266e-05	2.16114e-05	2.55666e-05	2.39243e-05	1.88818e-05	1.31372e-05	8.52909e-06	5.60033e-06	5.42291e-06	1.16161e-05	3.55156e-05	0.000106964	0.000291839	0.000731307	0.00169	0.00364	0.00725	0.01342	0.02328	0.03783	0.0578	0.08274	0.11086	0.14044	0.17061	0.20063	0.23039	0.25804	0.28164	0.30039	0.31308	0.31683	0.30923	0.29157	0.28871	0.60135	1.91895
586	0.00226	0.000136874	3.14276e-06	1.37253e-07	2.05394e-08	1.21225e-08	1.91655e-08	5.32086e-08	1.93352e-07	7.18717e-07	2.40824e-06	6.39877e-06	1.29443e-05	1.94578e-05	2.25525e-05	2.05694e-05	1.5718e-05	1.05093e-05	6.60898e-06	4.65056e-06	6.1111e-06	1.548e-05	4.61202e-05	0.000131705	0.000345085	0.000839867	0.0019	0.00402	0.00791	0.01449	0.02493	0.04023	0.0611	0.087	0.11606	0.14646	0.17729	0.20783	0.23796	0.26584	0.2895	0.30816	0.32058	0.32386	0.31558	0.29711	0.2938	0.6112	1.94817
587	0.00224	0.000135763	3.09781e-06	1.34558e-07	2.01305e-08	1.19094e-08	1.87935e-08	5.18019e-08	1.86344e-07	6.84528e-07	2.26389e-06	5.92612e-06	1.17934e-05	1.73934e-05	1.97115e-05	1.74747e-05	1.28881e-05	8.2816e-06	5.17039e-06	4.30835e-06	7.61781e-06	2.05228e-05	5.85139e-05	0.000159244	0.000402758	0.000955378	0.00212	0.00442	0.0086	0.0156	0.02662	0.04267	0.06443	0.09131	0.12129	0.1525	0.18397	0.21501	0.24549	0.27358	0.29729	0.31583	0.32797	0.33077	0.32183	0.30255	0.29879	0.62083	1.97664
588	0.00223	0.000134453	3.04832e-06	1.31696e-07	1.96951e-08	1.16758e-08	1.83841e-08	5.02959e-08	1.79048e-07	6.49724e-07	2.11956e-06	5.46125e-06	1.06786e-05	1.5426e-05	1.70536e-05	1.46504e-05	1.0401e-05	6.46088e-06	4.21729e-06	4.57433e-06	9.93853e-06	2.67309e-05	7.26649e-05	0.000189514	0.000464725	0.00108	0.00235	0.00483	0.0093	0.01673	0.02834	0.04514	0.0678	0.09564	0.12654	0.15854	0.19064	0.22217	0.25298	0.28126	0.305	0.32342	0.33525	0.33757	0.32796	0.30787	0.30366	0.63021	2.00435
589	0.00221	0.000132939	2.99434e-06	1.28671e-07	1.92343e-08	1.14226e-08	1.79391e-08	4.86981e-08	1.71501e-07	6.14469e-07	1.9759e-06	5.00609e-06	9.60421e-06	1.35626e-05	1.4588e-05	1.21059e-05	8.26467e-06	5.05249e-06	3.75222e-06	5.44739e-06	1.30665e-05	3.40874e-05	8.85371e-05	0.000222441	0.000530842	0.00121	0.00259	0.00526	0.01002	0.01788	0.03008	0.04764	0.0712	0.1	0.13181	0.16458	0.19729	0.22928	0.2604	0.28886	0.31261	0.33089	0.34241	0.34425	0.33397	0.31307	0.30842	0.63935	2.03128
590	0.00219	0.000131217	2.93598e-06	1.25493e-07	1.87492e-08	1.11504e-08	1.74603e-08	4.70162e-08	1.63738e-07	5.78928e-07	1.83355e-06	4.56253e-06	8.57443e-06	1.18103e-05	1.23234e-05	9.84976e-06	6.48574e-06	4.06052e-06	3.77624e-06	6.92469e-06	1.69927e-05	4.25725e-05	0.00010609	0.000257946	0.000600958	0.00134	0.00284	0.0057	0.01076	0.01906	0.03185	0.05017	0.07463	0.10437	0.13708	0.17061	0.20391	0.23635	0.26776	0.29637	0.32012	0.33825	0.34945	0.3508	0.33984	0.31815	0.31305	0.64823	2.05738
591	0.00217	0.000129288	2.87335e-06	1.22168e-07	1.82412e-08	1.08605e-08	1.69502e-08	4.52587e-08	1.55799e-07	5.43267e-07	1.69312e-06	4.1324e-06	7.59328e-06	1.01753e-05	1.02678e-05	7.88935e-06	5.06971e-06	3.48773e-06	4.28893e-06	9.00163e-06	2.1706e-05	5.21636e-05	0.000125279	0.000295943	0.00067491	0.00148	0.0031	0.00615	0.01152	0.02025	0.03364	0.05272	0.07807	0.10875	0.14235	0.17663	0.2105	0.24337	0.27505	0.30379	0.32752	0.34548	0.35636	0.35721	0.34558	0.3231	0.31755	0.65684	2.08264
592	0.00214	0.000127152	2.80661e-06	1.18707e-07	1.77119e-08	1.05538e-08	1.6411e-08	4.34343e-08	1.47722e-07	5.07652e-07	1.55526e-06	3.7175e-06	6.66459e-06	8.66386e-06	8.42814e-06	6.23111e-06	4.02092e-06	3.3356e-06	5.28844e-06	1.16719e-05	2.7193e-05	6.28347e-05	0.000146056	0.000336341	0.000752529	0.00163	0.00337	0.00662	0.01229	0.02146	0.03546	0.05529	0.08153	0.11314	0.1476	0.18261	0.21704	0.25031	0.28225	0.3111	0.33479	0.35258	0.36312	0.36347	0.35118	0.32792	0.32192	0.66518	2.10704
593	0.00211	0.000124811	2.73597e-06	1.1512e-07	1.71629e-08	1.02316e-08	1.58455e-08	4.15523e-08	1.39548e-07	4.72253e-07	1.42055e-06	3.31953e-06	5.79197e-06	7.28133e-06	6.81091e-06	4.88041e-06	3.34246e-06	3.60427e-06	6.77141e-06	1.49274e-05	3.34383e-05	7.45575e-05	0.000168367	0.000379041	0.000833636	0.00178	0.00364	0.00709	0.01308	0.02269	0.03728	0.05788	0.08499	0.11752	0.15284	0.18856	0.22352	0.25718	0.28935	0.3183	0.34194	0.35954	0.36973	0.36958	0.35663	0.33259	0.32615	0.67323	2.13054
594	0.00208	0.000122269	2.66164e-06	1.11419e-07	1.65962e-08	9.89528e-09	1.52563e-08	3.96223e-08	1.31316e-07	4.37234e-07	1.28962e-06	2.94014e-06	4.97881e-06	6.0328e-06	5.42164e-06	3.84158e-06	3.03625e-06	4.29254e-06	8.73306e-06	1.87586e-05	4.04244e-05	8.73006e-05	0.000192156	0.000423942	0.000918045	0.00194	0.00392	0.00758	0.01387	0.02393	0.03912	0.06047	0.08846	0.1219	0.15805	0.19447	0.22994	0.26397	0.29634	0.32538	0.34895	0.36635	0.37619	0.37553	0.36192	0.33713	0.33024	0.681	2.15313
595	0.00204	0.000119533	2.58388e-06	1.07616e-07	1.60138e-08	9.54633e-09	1.46464e-08	3.7654e-08	1.23068e-07	4.0276e-07	1.16302e-06	2.5809e-06	4.22827e-06	4.9228e-06	4.26508e-06	3.11788e-06	3.10293e-06	5.39793e-06	1.11672e-05	2.3154e-05	4.81315e-05	0.00010103	0.000217363	0.000470933	0.00101	0.0021	0.00421	0.00807	0.01468	0.02519	0.04097	0.06307	0.09192	0.12625	0.16323	0.20032	0.23628	0.27066	0.30322	0.33232	0.35581	0.373	0.38247	0.38131	0.36705	0.34151	0.33419	0.68846	2.17478
596	0.002	0.00011661	2.50296e-06	1.03725e-07	1.54178e-08	9.18628e-09	1.4019e-08	3.56576e-08	1.14844e-07	3.68994e-07	1.04132e-06	2.24329e-06	3.54325e-06	3.95535e-06	3.34512e-06	2.71146e-06	3.54195e-06	6.91663e-06	1.40661e-05	2.81007e-05	5.65383e-05	0.000115709	0.000243924	0.000519903	0.0011	0.00226	0.0045	0.00857	0.01549	0.02645	0.04283	0.06567	0.09537	0.13058	0.16836	0.2061	0.24254	0.27724	0.30998	0.33912	0.36252	0.37948	0.38859	0.38692	0.37201	0.34573	0.33798	0.69562	2.19548
597	0.00196	0.000113509	2.41919e-06	9.97599e-08	1.48106e-08	8.81678e-09	1.33772e-08	3.36434e-08	1.06686e-07	3.36093e-07	9.25069e-07	1.9287e-06	2.92639e-06	3.13391e-06	2.6648e-06	2.6234e-06	4.35152e-06	8.84351e-06	1.74208e-05	3.3584e-05	6.5621e-05	0.000131299	0.000271771	0.000570733	0.00119	0.00243	0.0048	0.00908	0.01631	0.02771	0.04469	0.06826	0.0988	0.13488	0.17344	0.21182	0.24871	0.28371	0.31661	0.34577	0.36906	0.38579	0.39453	0.39235	0.3768	0.3498	0.34162	0.70246	2.21519
598	0.00192	0.000110241	2.33289e-06	9.57353e-08	1.41944e-08	8.43955e-09	1.27243e-08	3.16218e-08	9.86332e-08	3.04212e-07	8.14765e-07	1.63842e-06	2.38005e-06	2.4614e-06	2.22631e-06	2.85368e-06	5.52864e-06	1.11722e-05	2.12209e-05	3.9588e-05	7.53545e-05	0.000147758	0.000300834	0.000623301	0.00128	0.0026	0.0051	0.00959	0.01714	0.02898	0.04655	0.07084	0.10222	0.13914	0.17847	0.21745	0.25477	0.29006	0.32309	0.35227	0.37543	0.39192	0.40028	0.39759	0.38142	0.3537	0.3451	0.70899	2.23392
599	0.00187	0.000106817	2.24441e-06	9.16667e-08	1.35718e-08	8.05636e-09	1.20637e-08	2.96032e-08	9.07268e-08	2.73501e-07	7.10899e-07	1.37363e-06	1.90633e-06	1.94017e-06	2.03094e-06	3.40116e-06	7.06909e-06	1.38951e-05	2.54545e-05	4.6095e-05	8.57116e-05	0.000165043	0.00033104	0.00067748	0.00138	0.00278	0.00541	0.0101	0.01797	0.03026	0.0484	0.07342	0.1056	0.14336	0.18342	0.223	0.26073	0.29628	0.32942	0.35859	0.38162	0.39786	0.40583	0.40264	0.38585	0.35744	0.34842	0.71518	2.25162
600	0.00182	0.000103253	2.15412e-06	8.75698e-08	1.29453e-08	7.66905e-09	1.13989e-08	2.75982e-08	8.30057e-08	2.44103e-07	6.13928e-07	1.13543e-06	1.50701e-06	1.57201e-06	2.07913e-06	4.26364e-06	8.96745e-06	1.70032e-05	3.01088e-05	5.30859e-05	9.66634e-05	0.000183107	0.000362312	0.00073314	0.00148	0.00296	0.00572	0.01062	0.0188	0.03153	0.05025	0.07597	0.10896	0.14752	0.18831	0.22845	0.26657	0.30236	0.33559	0.36474	0.38762	0.4036	0.41119	0.40749	0.39009	0.36101	0.35158	0.72105	2.26829
601	0.00177	9.95611e-05	2.0624e-06	8.34608e-08	1.23175e-08	7.27949e-09	1.07332e-08	2.5617e-08	7.55082e-08	2.16156e-07	5.24276e-07	9.24765e-07	1.18359e-06	1.3581e-06	2.37041e-06	5.43782e-06	1.12171e-05	2.04865e-05	3.51693e-05	6.05403e-05	0.000108179	0.000201902	0.00039457	0.000790146	0.00158	0.00314	0.00603	0.01114	0.01964	0.03279	0.05208	0.0785	0.11228	0.15163	0.19311	0.2338	0.27228	0.30829	0.3416	0.37071	0.39343	0.40914	0.41634	0.41215	0.39414	0.3644	0.35457	0.72657	2.28392
602	0.00171	9.57587e-05	1.96965e-06	7.9356e-08	1.1691e-08	6.88956e-09	1.00703e-08	2.36699e-08	6.82716e-08	1.8979e-07	4.42334e-07	7.42495e-07	9.37253e-07	1.29906e-06	2.90346e-06	6.91932e-06	1.38104e-05	2.43337e-05	4.06206e-05	6.84365e-05	0.000120228	0.000221379	0.000427734	0.000848361	0.00169	0.00332	0.00634	0.01167	0.02047	0.03406	0.0539	0.08101	0.11555	0.15567	0.19783	0.23904	0.27785	0.31407	0.34743	0.37648	0.39903	0.41447	0.42127	0.41659	0.398	0.36761	0.35738	0.73175	2.29848
603	0.00166	9.18622e-05	1.87627e-06	7.52721e-08	1.10685e-08	6.50118e-09	9.4135e-09	2.17671e-08	6.13317e-08	1.65129e-07	3.6846e-07	5.89347e-07	7.68883e-07	1.39492e-06	3.67607e-06	8.70272e-06	1.67384e-05	2.85324e-05	4.64459e-05	7.67514e-05	0.000132775	0.000241486	0.00046172	0.000907646	0.00179	0.0035	0.00666	0.01219	0.0213	0.03531	0.05571	0.08348	0.11877	0.15963	0.20245	0.24415	0.28328	0.31968	0.35308	0.38206	0.40443	0.41958	0.42599	0.42082	0.40165	0.37064	0.36003	0.73658	2.31196
604	0.0016	8.78896e-05	1.78267e-06	7.12258e-08	1.04526e-08	6.11626e-09	8.76636e-09	1.99185e-08	5.47228e-08	1.42285e-07	3.02973e-07	4.65925e-07	6.79046e-07	1.64512e-06	4.68516e-06	1.07815e-05	1.99911e-05	3.3069e-05	5.26274e-05	8.54608e-05	0.000145785	0.00026217	0.000496441	0.000967856	0.0019	0.00369	0.00698	0.01271	0.02213	0.03655	0.05749	0.08592	0.12194	0.16353	0.20697	0.24914	0.28857	0.32512	0.35854	0.38743	0.4096	0.42447	0.43049	0.42483	0.4051	0.37348	0.36249	0.74105	2.32435
605	0.00153	8.38593e-05	1.68929e-06	6.72335e-08	9.84603e-09	5.7367e-09	8.13226e-09	1.81335e-08	4.84776e-08	1.21366e-07	2.46154e-07	3.72705e-07	6.67993e-07	2.04852e-06	5.92681e-06	1.31483e-05	2.35575e-05	3.7929e-05	5.91462e-05	9.45393e-05	0.000159224	0.000283375	0.000531809	0.00103	0.002	0.00387	0.00729	0.01323	0.02295	0.03779	0.05926	0.08832	0.12505	0.16733	0.21137	0.25399	0.29369	0.33038	0.3638	0.39259	0.41456	0.42913	0.43475	0.42862	0.40834	0.37613	0.36478	0.74516	2.33564
606	0.00147	7.97905e-05	1.59654e-06	6.33117e-08	9.25129e-09	5.36436e-09	7.51453e-09	1.64214e-08	4.26267e-08	1.02467e-07	1.98244e-07	3.10038e-07	7.3566e-07	2.60338e-06	7.39625e-06	1.57945e-05	2.74256e-05	4.30968e-05	6.59825e-05	0.000103961	0.000173053	0.000305046	0.000567736	0.00109	0.00211	0.00406	0.00761	0.01375	0.02376	0.039	0.06099	0.09068	0.1281	0.17105	0.21566	0.2587	0.29865	0.33545	0.36886	0.39753	0.41928	0.43355	0.43879	0.43218	0.41137	0.3786	0.36688	0.74891	2.34581
607	0.00141	7.5703e-05	1.50484e-06	5.94765e-08	8.67097e-09	5.00109e-09	6.91641e-09	1.47911e-08	3.71988e-08	8.56744e-08	1.59445e-07	2.78141e-07	8.81664e-07	3.30741e-06	9.0879e-06	1.87107e-05	3.15821e-05	4.85559e-05	7.31153e-05	0.000113697	0.000187234	0.000327124	0.000604131	0.00115	0.00222	0.00424	0.00792	0.01426	0.02456	0.0402	0.0627	0.093	0.13107	0.17467	0.21983	0.26326	0.30343	0.34033	0.3737	0.40225	0.42378	0.43774	0.44258	0.43551	0.41419	0.38087	0.3688	0.75229	2.35486
608	0.00134	7.16168e-05	1.41461e-06	5.57438e-08	8.10758e-09	4.64869e-09	6.34102e-09	1.32508e-08	3.22202e-08	7.10643e-08	1.29917e-07	2.77102e-07	1.10531e-06	4.15773e-06	1.09954e-05	2.18865e-05	3.60132e-05	5.42887e-05	8.05229e-05	0.00012372	0.000201727	0.000349552	0.000640901	0.00122	0.00233	0.00443	0.00823	0.01477	0.02536	0.04138	0.06437	0.09526	0.13397	0.17819	0.22387	0.26767	0.30804	0.34502	0.37833	0.40673	0.42803	0.44168	0.44613	0.43861	0.41678	0.38294	0.37053	0.75531	2.36277
609	0.00128	6.7552e-05	1.32628e-06	5.21288e-08	7.56352e-09	4.30887e-09	5.79137e-09	1.18084e-08	2.77152e-08	5.87019e-08	1.09775e-07	3.06876e-07	1.40559e-06	5.15094e-06	1.31115e-05	2.53107e-05	4.07039e-05	6.02769e-05	8.81828e-05	0.000134002	0.000216493	0.00037227	0.000677954	0.00128	0.00243	0.00461	0.00854	0.01527	0.02614	0.04254	0.06601	0.09746	0.1368	0.18161	0.22777	0.27192	0.31246	0.34949	0.38274	0.41098	0.43203	0.44537	0.44943	0.44146	0.41915	0.38481	0.37208	0.75794	2.36955
610	0.00121	6.3529e-05	1.24023e-06	4.86464e-08	7.04109e-09	3.98331e-09	5.27031e-09	1.04713e-08	2.37052e-08	4.86417e-08	9.9094e-08	3.67288e-07	1.78119e-06	6.28307e-06	1.54283e-05	2.89712e-05	4.56384e-05	6.65014e-05	9.60717e-05	0.000144511	0.00023149	0.000395218	0.000715196	0.00134	0.00254	0.0048	0.00885	0.01577	0.02691	0.04368	0.06761	0.09961	0.13953	0.18491	0.23154	0.27599	0.31669	0.35375	0.38691	0.41499	0.43579	0.44881	0.45249	0.44408	0.4213	0.38649	0.37344	0.76021	2.37517
611	0.00114	5.95679e-05	1.15687e-06	4.53106e-08	6.54252e-09	3.67357e-09	4.78051e-09	9.24617e-09	2.02093e-08	4.09268e-08	9.79045e-08	4.58033e-07	2.2305e-06	7.54963e-06	1.79372e-05	3.2855e-05	5.08002e-05	7.29423e-05	0.000104165	0.000155218	0.000246678	0.000418335	0.000752533	0.0014	0.00265	0.00498	0.00915	0.01625	0.02766	0.04479	0.06916	0.10169	0.14218	0.18809	0.23515	0.27989	0.32072	0.35779	0.39085	0.41874	0.43929	0.45199	0.45528	0.44645	0.42322	0.38796	0.3746	0.76209	2.37964
612	0.00108	5.56886e-05	1.07657e-06	4.21349e-08	6.06986e-09	3.38116e-09	4.32447e-09	8.13907e-09	1.72437e-08	3.55888e-08	1.06194e-07	5.78673e-07	2.75159e-06	8.94563e-06	2.06288e-05	3.69484e-05	5.61719e-05	7.95791e-05	0.00011244	0.000166091	0.000262013	0.000441559	0.000789871	0.00147	0.00275	0.00516	0.00945	0.01673	0.02839	0.04587	0.07068	0.10371	0.14474	0.19115	0.23861	0.28361	0.32455	0.36161	0.39455	0.42225	0.44252	0.45491	0.45782	0.44858	0.42492	0.38923	0.37558	0.76359	2.38296
613	0.00101	5.19106e-05	9.99705e-07	3.91318e-08	5.62505e-09	3.10744e-09	3.90449e-09	7.15546e-09	1.48221e-08	3.26477e-08	1.23906e-07	7.28648e-07	3.34228e-06	1.04656e-05	2.34931e-05	4.1237e-05	6.17355e-05	8.63907e-05	0.000120869	0.000177098	0.000277453	0.00046483	0.000827116	0.00153	0.00286	0.00533	0.00974	0.0172	0.02911	0.04692	0.07214	0.10566	0.1472	0.19409	0.24192	0.28715	0.32816	0.3652	0.39801	0.4255	0.4455	0.45756	0.4601	0.45045	0.42638	0.39029	0.37636	0.76471	2.38511
614	0.000949397	4.82528e-05	9.26609e-07	3.63129e-08	5.20987e-09	2.85371e-09	3.52266e-09	6.30006e-09	1.2955e-08	3.21117e-08	1.50941e-07	9.07268e-07	4.00007e-06	1.21035e-05	2.65196e-05	4.57057e-05	6.74725e-05	9.33552e-05	0.000129428	0.000188209	0.000292956	0.000488085	0.000864172	0.00159	0.00296	0.00551	0.01003	0.01766	0.02981	0.04794	0.07356	0.10754	0.14956	0.19689	0.24506	0.29049	0.33157	0.36856	0.40121	0.42848	0.44821	0.45995	0.46212	0.45207	0.42761	0.39114	0.37694	0.76545	2.3861
615	0.000886449	4.47337e-05	8.57607e-07	3.3689e-08	4.82594e-09	2.6211e-09	3.18083e-09	5.57691e-09	1.16501e-08	3.39773e-08	1.87158e-07	1.11372e-06	4.72222e-06	1.3853e-05	2.96969e-05	5.03389e-05	7.33635e-05	0.000100451	0.00013809	0.00019939	0.000308478	0.000511264	0.000900948	0.00165	0.00306	0.00568	0.01031	0.0181	0.03049	0.04892	0.07493	0.10934	0.15182	0.19955	0.24803	0.29364	0.33475	0.37167	0.40416	0.43121	0.45065	0.46206	0.46387	0.45344	0.42861	0.39179	0.37734	0.7658	2.38593
616	0.000825126	4.13705e-05	7.93e-07	3.12695e-08	4.4747e-09	2.41065e-09	2.88061e-09	4.98926e-09	1.09124e-08	3.82294e-08	2.32373e-07	1.34709e-06	5.50572e-06	1.57073e-05	3.30134e-05	5.51201e-05	7.9389e-05	0.000107654	0.00014683	0.000210609	0.000323977	0.000534303	0.000937349	0.00171	0.00316	0.00584	0.01058	0.01853	0.03115	0.04987	0.07624	0.11106	0.15396	0.20208	0.25083	0.29659	0.33771	0.37455	0.40686	0.43366	0.45281	0.4639	0.46535	0.45456	0.42937	0.39223	0.37754	0.76577	2.38459
617	0.000765744	3.81799e-05	7.33059e-07	2.90631e-08	4.1574e-09	2.22325e-09	2.62339e-09	4.53963e-09	1.07435e-08	4.48409e-08	2.8636e-07	1.60632e-06	6.34732e-06	1.76592e-05	3.64568e-05	6.00327e-05	8.55287e-05	0.000114943	0.00015562	0.000221834	0.00033941	0.000557144	0.000973285	0.00177	0.00326	0.00601	0.01084	0.01895	0.03178	0.05079	0.07749	0.1127	0.15599	0.20445	0.25345	0.29933	0.34044	0.37717	0.40929	0.43584	0.4547	0.46547	0.46656	0.45541	0.4299	0.39246	0.37754	0.76535	2.38209
618	0.000708607	3.51772e-05	6.78034e-07	2.7077e-08	3.87512e-09	2.05965e-09	2.41027e-09	4.22975e-09	1.11422e-08	5.37733e-08	3.48855e-07	1.89026e-06	7.24353e-06	1.9701e-05	4.00144e-05	6.50595e-05	9.17621e-05	0.000122294	0.000164434	0.000233032	0.000354733	0.000579724	0.00101	0.00183	0.00336	0.00616	0.0111	0.01936	0.03239	0.05166	0.07869	0.11426	0.15791	0.20668	0.2559	0.30186	0.34294	0.37955	0.41145	0.43775	0.45631	0.46675	0.4675	0.45601	0.43019	0.39249	0.37735	0.76455	2.37843
619	0.000654008	3.23769e-05	6.2814e-07	2.53174e-08	3.62869e-09	1.92047e-09	2.24209e-09	4.06055e-09	1.21045e-08	6.49769e-08	4.19554e-07	2.19765e-06	8.19065e-06	2.18248e-05	4.3673e-05	7.01827e-05	9.80684e-05	0.000129684	0.000173246	0.00024417	0.000369905	0.000601984	0.00104	0.00188	0.00345	0.00632	0.01135	0.01975	0.03297	0.0525	0.07982	0.11572	0.15971	0.20876	0.25816	0.30418	0.3452	0.38167	0.41335	0.43938	0.45763	0.46776	0.46817	0.45636	0.43025	0.3923	0.37696	0.76337	2.37362
620	0.00060222	2.97918e-05	5.83565e-07	2.37892e-08	3.4188e-09	1.80617e-09	2.11946e-09	4.03219e-09	1.36232e-08	7.83906e-08	4.98116e-07	2.52714e-06	9.18476e-06	2.40225e-05	4.74193e-05	7.53846e-05	0.000104427	0.000137089	0.000182028	0.000255217	0.000384883	0.000623866	0.00108	0.00194	0.00354	0.00647	0.01159	0.02012	0.03353	0.05329	0.08089	0.1171	0.16139	0.21068	0.26023	0.30629	0.34722	0.38353	0.41498	0.44073	0.45868	0.46848	0.46856	0.45644	0.43007	0.39191	0.37638	0.7618	2.36765
621	0.000553501	2.74335e-05	5.44466e-07	2.24959e-08	3.24587e-09	1.71705e-09	2.04266e-09	4.14402e-09	1.56882e-08	9.39428e-08	5.84162e-07	2.87727e-06	1.02218e-05	2.62854e-05	5.12393e-05	8.06468e-05	0.000110815	0.000144486	0.000190754	0.00026614	0.000399626	0.000645312	0.00111	0.00199	0.00363	0.00661	0.01182	0.02047	0.03406	0.05404	0.0819	0.11839	0.16294	0.21245	0.26211	0.30817	0.34901	0.38514	0.41634	0.4418	0.45944	0.46892	0.46868	0.45626	0.42965	0.3913	0.3756	0.75985	2.36054
622	0.000508088	2.53122e-05	5.10964e-07	2.14399e-08	3.11015e-09	1.65327e-09	2.01173e-09	4.3946e-09	1.82865e-08	1.11551e-07	6.77282e-07	3.2465e-06	1.12974e-05	2.86048e-05	5.51191e-05	8.59509e-05	0.000117213	0.000151851	0.000199397	0.000276908	0.000414093	0.000666263	0.00114	0.00204	0.00371	0.00675	0.01204	0.02081	0.03456	0.05474	0.08284	0.11958	0.16437	0.21405	0.26379	0.30984	0.35054	0.38648	0.41742	0.44259	0.45992	0.46909	0.46853	0.45583	0.429	0.39049	0.37463	0.75753	2.35228
623	0.000466196	2.34365e-05	4.83148e-07	2.06221e-08	3.01165e-09	1.61483e-09	2.02644e-09	4.7817e-09	2.14025e-08	1.31124e-07	7.77031e-07	3.63322e-06	1.24073e-05	3.09718e-05	5.90444e-05	9.12784e-05	0.0001236	0.000159161	0.000207931	0.000287489	0.000428244	0.000686666	0.00117	0.00209	0.00379	0.00688	0.01225	0.02113	0.03503	0.0554	0.08371	0.12067	0.16567	0.21549	0.26528	0.31128	0.35184	0.38756	0.41823	0.4431	0.46011	0.46896	0.46811	0.45514	0.42811	0.38947	0.37347	0.75483	2.3429
624	0.000428015	2.18133e-05	4.61075e-07	2.00422e-08	2.95017e-09	1.60158e-09	2.08626e-09	5.30235e-09	2.50177e-08	1.52558e-07	8.82937e-07	4.03573e-06	1.35468e-05	3.33772e-05	6.30008e-05	9.66106e-05	0.000129952	0.000166392	0.000216331	0.000297852	0.00044204	0.000706466	0.0012	0.00214	0.00387	0.007	0.01244	0.02143	0.03547	0.05601	0.08451	0.12167	0.16683	0.21676	0.26657	0.31249	0.35288	0.38837	0.41876	0.44332	0.46002	0.46856	0.46741	0.45419	0.42699	0.38825	0.37212	0.75175	2.33239
625	0.00039371	2.04481e-05	4.44763e-07	1.96984e-08	2.9253e-09	1.61321e-09	2.19041e-09	5.9528e-09	2.9111e-08	1.75744e-07	9.94495e-07	4.45226e-06	1.47113e-05	3.58117e-05	6.69737e-05	0.000101929	0.000136251	0.000173522	0.000224571	0.000307968	0.000455443	0.000725611	0.00123	0.00219	0.00394	0.00712	0.01263	0.02172	0.03588	0.05657	0.08524	0.12257	0.16786	0.21786	0.26766	0.31347	0.35367	0.38892	0.41901	0.44326	0.45964	0.46787	0.46644	0.45299	0.42564	0.38683	0.37058	0.74831	2.32078
626	0.00036342	1.93443e-05	4.34199e-07	1.95877e-08	2.93641e-09	1.64926e-09	2.33784e-09	6.72857e-09	3.36588e-08	2.00561e-07	1.11118e-06	4.88099e-06	1.5896e-05	3.82659e-05	7.09485e-05	0.000107215	0.000142473	0.000180528	0.000232625	0.000317808	0.000468415	0.000744049	0.00126	0.00223	0.00401	0.00723	0.0128	0.02198	0.03625	0.05708	0.0859	0.12336	0.16876	0.2188	0.26855	0.31422	0.35421	0.3892	0.41898	0.44291	0.45897	0.46691	0.4652	0.45153	0.42405	0.3852	0.36885	0.7445	2.30806
627	0.000337255	1.85039e-05	4.29334e-07	1.97059e-08	2.98266e-09	1.70911e-09	2.52723e-09	7.62449e-09	3.86352e-08	2.26882e-07	1.23244e-06	5.32007e-06	1.70961e-05	4.07303e-05	7.49106e-05	0.00011245	0.0001486	0.000187387	0.00024047	0.000327342	0.00048092	0.000761733	0.00129	0.00227	0.00408	0.00734	0.01296	0.02222	0.03659	0.05754	0.08648	0.12405	0.16952	0.21956	0.26923	0.31475	0.35451	0.38921	0.41868	0.44228	0.45802	0.46566	0.46369	0.44982	0.42224	0.38336	0.36694	0.74033	2.29426
628	0.000315295	1.79271e-05	4.30084e-07	2.00472e-08	3.06301e-09	1.79202e-09	2.75703e-09	8.6347e-09	4.4012e-08	2.54574e-07	1.3577e-06	5.76755e-06	1.83066e-05	4.31955e-05	7.88456e-05	0.000117616	0.00015461	0.000194079	0.000248081	0.000336544	0.000492925	0.000778615	0.00131	0.00231	0.00414	0.00743	0.01311	0.02244	0.0369	0.05795	0.08699	0.12464	0.17014	0.22015	0.26971	0.31504	0.35454	0.38896	0.4181	0.44137	0.45679	0.46414	0.46191	0.44785	0.4202	0.38133	0.36484	0.73579	2.27938
629	0.000297592	1.76122e-05	4.36332e-07	2.06049e-08	3.17623e-09	1.89709e-09	3.02543e-09	9.7527e-09	4.97587e-08	2.83493e-07	1.48638e-06	6.22151e-06	1.95226e-05	4.56519e-05	8.27389e-05	0.000122694	0.000160483	0.000200581	0.000255436	0.000345386	0.000504395	0.00079465	0.00134	0.00235	0.0042	0.00752	0.01325	0.02264	0.03718	0.05831	0.08742	0.12512	0.17063	0.22057	0.26998	0.3151	0.35433	0.38844	0.41725	0.44017	0.45528	0.46234	0.45986	0.44564	0.41793	0.37911	0.36256	0.73091	2.26344
630	0.000284167	1.75559e-05	4.47926e-07	2.13709e-08	3.3209e-09	2.02328e-09	3.3304e-09	1.09714e-08	5.58433e-08	3.13493e-07	1.61786e-06	6.67995e-06	2.07391e-05	4.809e-05	8.65764e-05	0.000127668	0.0001662	0.000206874	0.000262512	0.000353843	0.000515299	0.000809797	0.00136	0.00238	0.00425	0.00761	0.01337	0.02281	0.03742	0.05861	0.08778	0.1255	0.17097	0.22081	0.27004	0.31492	0.35386	0.38765	0.41611	0.4387	0.45349	0.46026	0.45755	0.44318	0.41544	0.37669	0.3601	0.72567	2.24646
631	0.00027501	1.77531e-05	4.64683e-07	2.23359e-08	3.49539e-09	2.16943e-09	3.66968e-09	1.22831e-08	6.22317e-08	3.44421e-07	1.75154e-06	7.14089e-06	2.19511e-05	5.05006e-05	9.03438e-05	0.000132519	0.000171741	0.000212936	0.000269288	0.00036189	0.000525606	0.000824014	0.00138	0.00241	0.0043	0.00768	0.01348	0.02297	0.03762	0.05886	0.08805	0.12577	0.17118	0.22088	0.2699	0.31452	0.35315	0.3866	0.41471	0.43695	0.45142	0.45791	0.45499	0.44048	0.41273	0.37407	0.35746	0.72009	2.22845
632	0.000270082	1.81971e-05	4.8639e-07	2.34896e-08	3.69794e-09	2.33427e-09	4.04082e-09	1.36796e-08	6.88883e-08	3.76121e-07	1.88677e-06	7.60231e-06	2.31537e-05	5.28742e-05	9.40275e-05	0.000137231	0.000177089	0.000218749	0.000275743	0.000369504	0.000535289	0.000837264	0.0014	0.00244	0.00434	0.00775	0.01358	0.0231	0.03779	0.05906	0.08825	0.12593	0.17124	0.22077	0.26956	0.31388	0.35218	0.38528	0.41303	0.43492	0.44907	0.4553	0.45216	0.43754	0.4098	0.37127	0.35465	0.71417	2.20943
633	0.000269312	1.88795e-05	5.12803e-07	2.48207e-08	3.92661e-09	2.51641e-09	4.44117e-09	1.51523e-08	7.57761e-08	4.0843e-07	2.02294e-06	8.06222e-06	2.4342e-05	5.52018e-05	9.76139e-05	0.000141787	0.000182225	0.000224295	0.000281858	0.000376664	0.00054432	0.000849513	0.00142	0.00247	0.00438	0.0078	0.01366	0.02321	0.03793	0.0592	0.08838	0.12599	0.17116	0.22049	0.26901	0.31301	0.35096	0.3837	0.41108	0.43262	0.44645	0.45241	0.44908	0.43436	0.40666	0.36828	0.35167	0.70792	2.18942
634	0.000272602	1.97904e-05	5.43649e-07	2.63168e-08	4.1793e-09	2.71433e-09	4.86792e-09	1.66921e-08	8.28571e-08	4.41187e-07	2.15939e-06	8.51861e-06	2.55111e-05	5.74743e-05	0.00010109	0.000146171	0.000187133	0.000229555	0.000287614	0.000383347	0.000552675	0.000860727	0.00143	0.00249	0.00442	0.00785	0.01373	0.0233	0.03802	0.05929	0.08842	0.12593	0.17094	0.22003	0.26825	0.31191	0.3495	0.38186	0.40887	0.43005	0.44357	0.44927	0.44575	0.43095	0.40331	0.36511	0.34852	0.70134	2.16843
635	0.000279821	2.09182e-05	5.7863e-07	2.79646e-08	4.4538e-09	2.92647e-09	5.31809e-09	1.82896e-08	9.00919e-08	4.74225e-07	2.2955e-06	8.96949e-06	2.66563e-05	5.96831e-05	0.000104443	0.000150369	0.000191795	0.000234514	0.000292993	0.000389535	0.000560329	0.000870878	0.00145	0.00251	0.00445	0.00789	0.01378	0.02336	0.03808	0.05932	0.08839	0.12577	0.17059	0.2194	0.26729	0.31059	0.34779	0.37976	0.40639	0.42721	0.44042	0.44587	0.44217	0.4273	0.39975	0.36176	0.3452	0.69444	2.1465
636	0.000290815	2.22501e-05	6.17424e-07	2.97501e-08	4.74776e-09	3.15113e-09	5.78857e-09	1.99349e-08	9.74407e-08	5.07376e-07	2.43062e-06	9.41292e-06	2.77728e-05	6.18197e-05	0.00010766	0.000154365	0.000196197	0.000239154	0.00029798	0.00039521	0.000567263	0.000879937	0.00146	0.00253	0.00447	0.00793	0.01382	0.0234	0.03811	0.0593	0.08827	0.12551	0.17009	0.2186	0.26613	0.30904	0.34584	0.37741	0.40365	0.42411	0.43701	0.44221	0.43835	0.42344	0.39599	0.35823	0.34172	0.68723	2.12364
637	0.000305399	2.37719e-05	6.59684e-07	3.16586e-08	5.05873e-09	3.38657e-09	6.27613e-09	2.1618e-08	1.04863e-07	5.40475e-07	2.56412e-06	9.84696e-06	2.88561e-05	6.38757e-05	0.00011073	0.000158146	0.000200324	0.000243463	0.000302559	0.000400356	0.000573456	0.000887881	0.00147	0.00254	0.00449	0.00795	0.01384	0.02341	0.03809	0.05923	0.08808	0.12513	0.16945	0.21763	0.26477	0.30726	0.34365	0.37481	0.40065	0.42075	0.43334	0.4383	0.43429	0.41935	0.39203	0.35453	0.33809	0.67972	2.09986
638	0.000323364	2.54681e-05	7.05045e-07	3.36744e-08	5.38417e-09	3.63098e-09	6.77745e-09	2.33287e-08	1.12318e-07	5.73352e-07	2.69537e-06	1.02697e-05	2.99019e-05	6.58434e-05	0.000113642	0.000161697	0.000204162	0.000247425	0.000306717	0.000404957	0.000578891	0.000894689	0.00148	0.00255	0.0045	0.00796	0.01385	0.02341	0.03804	0.0591	0.08782	0.12465	0.16868	0.21648	0.26321	0.30527	0.34122	0.37196	0.3974	0.41713	0.42942	0.43415	0.43	0.41504	0.38787	0.35066	0.3343	0.6719	2.07521
639	0.000344479	2.7322e-05	7.53123e-07	3.57817e-08	5.72147e-09	3.88249e-09	7.28913e-09	2.50566e-08	1.19764e-07	6.05844e-07	2.82377e-06	1.06794e-05	3.09058e-05	6.77151e-05	0.000116384	0.000165008	0.000207698	0.000251029	0.00031044	0.000409	0.000583554	0.000900342	0.00149	0.00256	0.00451	0.00797	0.01385	0.02338	0.03796	0.05891	0.08747	0.12407	0.16777	0.21517	0.26145	0.30305	0.33856	0.36887	0.3939	0.41326	0.42525	0.42975	0.42548	0.41052	0.38353	0.34663	0.33036	0.6638	2.04969
640	0.000368561	2.93214e-05	8.03644e-07	3.79691e-08	6.06887e-09	4.13991e-09	7.80896e-09	2.67952e-08	1.27179e-07	6.37865e-07	2.94905e-06	1.10754e-05	3.18669e-05	6.94904e-05	0.000118959	0.000168081	0.000210939	0.000254283	0.000313743	0.000412505	0.000587474	0.00090489	0.00149	0.00257	0.00452	0.00797	0.01383	0.02332	0.03784	0.05867	0.08705	0.12339	0.16673	0.2137	0.25951	0.30064	0.33568	0.36555	0.39017	0.40916	0.42085	0.42514	0.42075	0.40581	0.37901	0.34244	0.32628	0.65543	2.02339
641	0.000395829	3.14823e-05	8.57004e-07	4.02536e-08	6.42969e-09	4.40584e-09	8.34163e-09	2.85595e-08	1.3463e-07	6.69755e-07	3.07278e-06	1.14634e-05	3.28016e-05	7.12037e-05	0.000121424	0.000170999	0.000213985	0.000257307	0.000316766	0.000415653	0.000590902	0.000908705	0.0015	0.00257	0.00452	0.00796	0.0138	0.02325	0.03769	0.0584	0.08658	0.12264	0.16561	0.21213	0.25745	0.29809	0.33266	0.36208	0.38628	0.40491	0.41631	0.42038	0.41588	0.40097	0.37438	0.33817	0.32211	0.6469	1.9966
642	0.000426208	3.37996e-05	9.13086e-07	4.26304e-08	6.8033e-09	4.67988e-09	8.88639e-09	3.03472e-08	1.42111e-07	7.01498e-07	3.19496e-06	1.18435e-05	3.37106e-05	7.28578e-05	0.000123785	0.000173768	0.000216849	0.000260114	0.00031953	0.00041847	0.000593876	0.000911845	0.0015	0.00257	0.00452	0.00795	0.01377	0.02317	0.03753	0.0581	0.08607	0.12183	0.1644	0.21046	0.25528	0.29542	0.32951	0.35848	0.38227	0.40053	0.41163	0.41549	0.41089	0.39603	0.36966	0.3338	0.31787	0.63822	1.96939
643	0.000459546	3.62626e-05	9.71647e-07	4.50895e-08	7.18818e-09	4.96097e-09	9.44126e-09	3.21524e-08	1.49598e-07	7.33002e-07	3.31524e-06	1.2215e-05	3.45919e-05	7.44489e-05	0.000126037	0.000176386	0.000219524	0.000262701	0.000322031	0.000420953	0.000596389	0.000914305	0.0015	0.00257	0.00451	0.00793	0.01373	0.02308	0.03734	0.05777	0.08552	0.12096	0.16313	0.2087	0.25301	0.29263	0.32624	0.35474	0.37811	0.39601	0.40682	0.41048	0.40579	0.39097	0.36484	0.32936	0.31356	0.6294	1.94178
644	0.000495675	3.886e-05	1.03243e-06	4.76206e-08	7.58277e-09	5.24801e-09	1.00042e-08	3.39689e-08	1.57068e-07	7.64173e-07	3.43331e-06	1.25766e-05	3.54434e-05	7.59735e-05	0.000128175	0.000178845	0.000222006	0.000265062	0.000324263	0.000423096	0.00059844	0.000916081	0.0015	0.00257	0.0045	0.00791	0.01367	0.02297	0.03714	0.05741	0.08492	0.12003	0.16178	0.20685	0.25062	0.28972	0.32284	0.35088	0.37383	0.39136	0.40189	0.40535	0.40058	0.38582	0.35992	0.32484	0.30918	0.62045	1.91378
645	0.000534418	4.158e-05	1.09519e-06	5.02133e-08	7.98547e-09	5.5399e-09	1.05732e-08	3.57904e-08	1.64497e-07	7.94921e-07	3.54883e-06	1.29277e-05	3.62629e-05	7.74281e-05	0.000130196	0.000181141	0.00022429	0.000267193	0.000326222	0.000424897	0.000600023	0.000917171	0.0015	0.00257	0.00449	0.00788	0.01361	0.02285	0.03691	0.05701	0.08428	0.11905	0.16035	0.20491	0.24814	0.2867	0.31932	0.3469	0.36943	0.38659	0.39683	0.40011	0.39525	0.38056	0.35493	0.32024	0.30473	0.61138	1.88541
646	0.000575584	4.44105e-05	1.15964e-06	5.28569e-08	8.39464e-09	5.83549e-09	1.11461e-08	3.7611e-08	1.71862e-07	8.25157e-07	3.66151e-06	1.32672e-05	3.70486e-05	7.88096e-05	0.000132093	0.00018327	0.000226372	0.000269091	0.000327906	0.000426351	0.000601138	0.000917573	0.0015	0.00256	0.00448	0.00785	0.01354	0.02271	0.03667	0.05659	0.0836	0.11801	0.15885	0.20288	0.24555	0.28357	0.31568	0.34279	0.3649	0.3817	0.39166	0.39475	0.38982	0.37521	0.34984	0.31558	0.30021	0.60218	1.85668
647	0.000618975	4.73387e-05	1.22552e-06	5.55405e-08	8.80865e-09	6.13365e-09	1.17209e-08	3.94243e-08	1.7914e-07	8.5479e-07	3.77102e-06	1.35943e-05	3.77986e-05	8.01146e-05	0.000133865	0.000185227	0.000228248	0.000270751	0.000329312	0.000427458	0.000601781	0.000917287	0.0015	0.00256	0.00446	0.00781	0.01347	0.02257	0.0364	0.05614	0.08287	0.11691	0.15729	0.20077	0.24287	0.28033	0.31193	0.33857	0.36025	0.37669	0.38638	0.38928	0.3843	0.36977	0.34468	0.31084	0.29564	0.59287	1.82762
648	0.000664383	5.03515e-05	1.29254e-06	5.8253e-08	9.22584e-09	6.43322e-09	1.22954e-08	4.12243e-08	1.86308e-07	8.83735e-07	3.87708e-06	1.39082e-05	3.85111e-05	8.13404e-05	0.000135506	0.000187009	0.000229914	0.000272172	0.000330436	0.000428215	0.000601953	0.000916312	0.00149	0.00255	0.00444	0.00777	0.01338	0.02241	0.03611	0.05566	0.08211	0.11576	0.15565	0.19857	0.24009	0.27699	0.30807	0.33423	0.35549	0.37156	0.38098	0.38371	0.37867	0.36425	0.33944	0.30604	0.29101	0.58344	1.79824
649	0.000711588	5.34356e-05	1.36043e-06	6.09833e-08	9.64452e-09	6.73306e-09	1.28677e-08	4.30048e-08	1.93343e-07	9.11908e-07	3.97938e-06	1.4208e-05	3.91843e-05	8.24842e-05	0.000137013	0.00018861	0.000231366	0.000273349	0.000331278	0.00042862	0.000601652	0.000914651	0.00149	0.00254	0.00442	0.00772	0.01329	0.02223	0.03581	0.05515	0.08131	0.11456	0.15394	0.1963	0.23721	0.27354	0.3041	0.32979	0.35062	0.36633	0.37548	0.37804	0.37295	0.35863	0.33413	0.30118	0.28632	0.57392	1.76856
650	0.000760368	5.65773e-05	1.4289e-06	6.37204e-08	1.0063e-08	7.032e-09	1.34356e-08	4.47599e-08	2.00223e-07	9.39225e-07	4.07766e-06	1.44931e-05	3.98168e-05	8.35434e-05	0.000138383	0.00019003	0.000232603	0.000274282	0.000331835	0.000428673	0.00060088	0.000912306	0.00148	0.00252	0.00439	0.00767	0.01319	0.02205	0.03548	0.05462	0.08046	0.11331	0.15217	0.19394	0.23425	0.27	0.30003	0.32523	0.34564	0.36099	0.36988	0.37227	0.36714	0.35294	0.32874	0.29626	0.28157	0.56429	1.73859
651	0.00081049	5.97627e-05	1.49766e-06	6.6453e-08	1.04797e-08	7.3289e-09	1.3997e-08	4.64836e-08	2.06926e-07	9.65606e-07	4.17164e-06	1.47626e-05	4.04069e-05	8.45156e-05	0.000139614	0.000191264	0.000233622	0.000274967	0.000332106	0.000428375	0.000599637	0.000909279	0.00148	0.00251	0.00436	0.00761	0.01308	0.02185	0.03514	0.05405	0.07959	0.112	0.15034	0.1915	0.2312	0.26636	0.29585	0.32058	0.34056	0.35556	0.36418	0.36642	0.36125	0.34717	0.32329	0.29128	0.27678	0.55457	1.70837
652	0.000861718	6.29777e-05	1.56642e-06	6.917e-08	1.08929e-08	7.62261e-09	1.455e-08	4.817e-08	2.13432e-07	9.90976e-07	4.26108e-06	1.50159e-05	4.09533e-05	8.53986e-05	0.000140702	0.00019231	0.000234421	0.000275406	0.000332092	0.000427725	0.000597925	0.000905577	0.00147	0.0025	0.00433	0.00755	0.01297	0.02164	0.03478	0.05346	0.07867	0.11065	0.14845	0.18899	0.22806	0.26263	0.29158	0.31582	0.33538	0.35002	0.35839	0.36047	0.35528	0.34133	0.31778	0.28625	0.27195	0.54477	1.67789
653	0.00091381	6.62083e-05	1.63489e-06	7.18603e-08	1.13009e-08	7.91201e-09	1.50925e-08	4.98135e-08	2.19719e-07	1.01526e-06	4.34571e-06	1.52524e-05	4.14546e-05	8.61905e-05	0.000141645	0.000193166	0.000234997	0.000275595	0.000331792	0.000426724	0.000595747	0.000901204	0.00146	0.00248	0.0043	0.00749	0.01284	0.02142	0.0344	0.05285	0.07772	0.10925	0.14649	0.18641	0.22484	0.2588	0.28722	0.31097	0.33011	0.34439	0.35251	0.35444	0.34923	0.33542	0.31221	0.28117	0.26706	0.53489	1.64719
654	0.000966522	6.94401e-05	1.70279e-06	7.4513e-08	1.17021e-08	8.19598e-09	1.56225e-08	5.14084e-08	2.25769e-07	1.03838e-06	4.42533e-06	1.54714e-05	4.19097e-05	8.68894e-05	0.000142441	0.00019383	0.000235352	0.000275535	0.000331207	0.000425375	0.000593107	0.000896167	0.00145	0.00246	0.00426	0.00742	0.01271	0.02119	0.03401	0.05221	0.07673	0.1078	0.14447	0.18376	0.22154	0.2549	0.28277	0.30603	0.32475	0.33868	0.34654	0.34833	0.34311	0.32945	0.30658	0.27604	0.26214	0.52493	1.61628
655	0.00102	7.26591e-05	1.76984e-06	7.71172e-08	1.20949e-08	8.47343e-09	1.61382e-08	5.29494e-08	2.31561e-07	1.06028e-06	4.49969e-06	1.56724e-05	4.23174e-05	8.74938e-05	0.000143089	0.000194301	0.000235482	0.000275227	0.000330338	0.000423679	0.000590009	0.000890473	0.00144	0.00244	0.00422	0.00734	0.01258	0.02095	0.0336	0.05154	0.07571	0.10631	0.1424	0.18104	0.21816	0.25091	0.27823	0.30101	0.3193	0.33288	0.3405	0.34215	0.33692	0.32342	0.3009	0.27088	0.25718	0.5149	1.58518
656	0.00107	7.58511e-05	1.83575e-06	7.96625e-08	1.24778e-08	8.7433e-09	1.66376e-08	5.44313e-08	2.37078e-07	1.08089e-06	4.56861e-06	1.58549e-05	4.26768e-05	8.80022e-05	0.000143586	0.000194579	0.000235389	0.00027467	0.000329185	0.000421639	0.000586456	0.000884132	0.00143	0.00242	0.00418	0.00726	0.01243	0.02069	0.03317	0.05085	0.07466	0.10478	0.14028	0.17825	0.21471	0.24684	0.27361	0.2959	0.31376	0.327	0.33438	0.3359	0.33067	0.31733	0.29518	0.26567	0.25219	0.50482	1.55391
657	0.00113	7.90021e-05	1.90024e-06	8.21383e-08	1.28492e-08	9.00453e-09	1.71189e-08	5.58489e-08	2.42303e-07	1.10015e-06	4.6319e-06	1.60184e-05	4.29871e-05	8.84137e-05	0.000143933	0.000194661	0.000235073	0.000273866	0.000327752	0.000419258	0.000582456	0.000877152	0.00142	0.00239	0.00414	0.00718	0.01228	0.02043	0.03272	0.05014	0.07357	0.1032	0.1381	0.17541	0.21119	0.24269	0.26891	0.29071	0.30815	0.32105	0.32819	0.32959	0.32436	0.31119	0.28941	0.26043	0.24717	0.49467	1.52248
658	0.00118	8.20983e-05	1.96306e-06	8.45346e-08	1.32076e-08	9.25613e-09	1.75804e-08	5.71976e-08	2.47218e-07	1.118e-06	4.68938e-06	1.61625e-05	4.32474e-05	8.87272e-05	0.000144128	0.000194549	0.000234533	0.000272816	0.00032604	0.000416541	0.000578015	0.000869544	0.0014	0.00237	0.00409	0.0071	0.01213	0.02015	0.03226	0.04941	0.07246	0.10158	0.13587	0.1725	0.20761	0.23848	0.26414	0.28545	0.30247	0.31503	0.32194	0.32321	0.318	0.30501	0.2836	0.25515	0.24212	0.48448	1.49093
659	0.00123	8.51262e-05	2.02393e-06	8.68417e-08	1.35516e-08	9.49712e-09	1.80204e-08	5.84726e-08	2.51808e-07	1.13439e-06	4.74089e-06	1.62868e-05	4.34572e-05	8.8942e-05	0.000144171	0.000194242	0.000233772	0.000271521	0.000324053	0.000413492	0.000573138	0.00086132	0.00139	0.00234	0.00404	0.007	0.01196	0.01987	0.03179	0.04865	0.07131	0.09993	0.1336	0.16954	0.20396	0.23419	0.2593	0.28012	0.29672	0.30894	0.31562	0.31678	0.31158	0.29878	0.27776	0.24985	0.23705	0.47425	1.45926
660	0.00128	8.80723e-05	2.0826e-06	8.905e-08	1.38798e-08	9.72657e-09	1.84373e-08	5.96697e-08	2.5606e-07	1.14927e-06	4.78629e-06	1.6391e-05	4.3616e-05	8.90576e-05	0.000144062	0.000193741	0.00023279	0.000269985	0.000321794	0.000410116	0.000567834	0.000852491	0.00137	0.00231	0.00399	0.00691	0.01179	0.01957	0.0313	0.04788	0.07014	0.09824	0.13128	0.16652	0.20024	0.22984	0.25439	0.27472	0.29091	0.3028	0.30925	0.3103	0.30513	0.29251	0.27188	0.24452	0.23195	0.46398	1.42749
661	0.00133	9.09239e-05	2.13882e-06	9.11505e-08	1.41909e-08	9.94358e-09	1.88295e-08	6.07848e-08	2.59958e-07	1.1626e-06	4.82547e-06	1.64748e-05	4.37233e-05	8.90738e-05	0.000143801	0.000193047	0.000231589	0.000268211	0.000319267	0.000406418	0.000562112	0.000843072	0.00136	0.00228	0.00394	0.00681	0.01162	0.01927	0.03079	0.04708	0.06894	0.09651	0.12891	0.16345	0.19648	0.22544	0.24942	0.26926	0.28504	0.29659	0.30283	0.30377	0.29863	0.28621	0.26598	0.23917	0.22684	0.45368	1.39565
662	0.00138	9.36684e-05	2.19235e-06	9.31345e-08	1.44837e-08	1.01473e-08	1.91957e-08	6.1814e-08	2.63491e-07	1.17434e-06	4.8583e-06	1.65381e-05	4.37789e-05	8.89905e-05	0.000143388	0.000192162	0.000230172	0.0002662	0.000316476	0.000402405	0.00055598	0.000833076	0.00134	0.00225	0.00388	0.00671	0.01143	0.01896	0.03028	0.04627	0.06771	0.09475	0.1265	0.16034	0.19266	0.22097	0.2444	0.26375	0.27912	0.29034	0.29636	0.2972	0.2921	0.27988	0.26005	0.2338	0.22171	0.44336	1.36375
663	0.00143	9.62936e-05	2.24298e-06	9.49938e-08	1.47568e-08	1.0337e-08	1.95344e-08	6.27538e-08	2.66648e-07	1.18446e-06	4.88471e-06	1.65806e-05	4.37827e-05	8.88079e-05	0.000142824	0.000191087	0.000228541	0.000263957	0.000313426	0.000398082	0.000549448	0.000822518	0.00132	0.00222	0.00382	0.0066	0.01125	0.01864	0.02975	0.04544	0.06646	0.09296	0.12406	0.15717	0.18879	0.21645	0.23932	0.25819	0.27314	0.28404	0.28985	0.2906	0.28553	0.27353	0.2541	0.22842	0.21657	0.43302	1.33182
664	0.00147	9.8788e-05	2.29048e-06	9.67206e-08	1.50093e-08	1.05118e-08	1.98444e-08	6.3601e-08	2.69418e-07	1.19292e-06	4.90461e-06	1.66023e-05	4.37346e-05	8.85264e-05	0.000142111	0.000189824	0.0002267	0.000261487	0.000310122	0.000393458	0.000542526	0.000811414	0.0013	0.00219	0.00376	0.0065	0.01106	0.01831	0.02921	0.04459	0.06519	0.09114	0.12158	0.15397	0.18487	0.21189	0.23419	0.25257	0.26713	0.27771	0.28331	0.28396	0.27894	0.26715	0.24814	0.22302	0.21143	0.42267	1.29986
665	0.00152	0.000101141	2.33465e-06	9.83078e-08	1.524e-08	1.06711e-08	2.01246e-08	6.43527e-08	2.71792e-07	1.1997e-06	4.91795e-06	1.6603e-05	4.36348e-05	8.81466e-05	0.00014125	0.000188376	0.000224652	0.000258793	0.000306571	0.00038854	0.000535224	0.000799781	0.00128	0.00215	0.0037	0.00638	0.01086	0.01797	0.02866	0.04372	0.0639	0.08929	0.11906	0.15073	0.18091	0.20728	0.22902	0.24692	0.26107	0.27133	0.27673	0.2773	0.27233	0.26076	0.24217	0.21762	0.20628	0.41232	1.26791
666	0.00156	0.000103341	2.37531e-06	9.97486e-08	1.54481e-08	1.08143e-08	2.03739e-08	6.50062e-08	2.73764e-07	1.20477e-06	4.9247e-06	1.65828e-05	4.34834e-05	8.76694e-05	0.000140243	0.000186745	0.0002224	0.00025588	0.000302777	0.000383336	0.000527556	0.000787636	0.00126	0.00212	0.00363	0.00627	0.01066	0.01763	0.02809	0.04284	0.06258	0.08742	0.11652	0.14745	0.17691	0.20263	0.22381	0.24123	0.25498	0.26493	0.27013	0.27062	0.2657	0.25436	0.23618	0.21222	0.20113	0.40197	1.23598
667	0.0016	0.000105379	2.41227e-06	1.01037e-07	1.56326e-08	1.09407e-08	2.05914e-08	6.55592e-08	2.75326e-07	1.20813e-06	4.92483e-06	1.65418e-05	4.3281e-05	8.70957e-05	0.000139093	0.000184936	0.000219949	0.000252753	0.000298748	0.000377854	0.000519532	0.000774997	0.00124	0.00208	0.00357	0.00615	0.01045	0.01728	0.02752	0.04195	0.06125	0.08552	0.11394	0.14414	0.17288	0.19795	0.21857	0.23551	0.24886	0.2585	0.2635	0.26392	0.25906	0.24795	0.2302	0.20681	0.19598	0.39163	1.2041
668	0.00163	0.000107246	2.44538e-06	1.02167e-07	1.57927e-08	1.10499e-08	2.07763e-08	6.60099e-08	2.76473e-07	1.20976e-06	4.91834e-06	1.648e-05	4.30278e-05	8.6427e-05	0.0001378	0.000182951	0.000217305	0.000249419	0.00029449	0.000372103	0.000511164	0.000761885	0.00122	0.00204	0.0035	0.00603	0.01024	0.01692	0.02694	0.04104	0.0599	0.0836	0.11134	0.14079	0.16881	0.19323	0.21329	0.22976	0.24271	0.25205	0.25686	0.2572	0.25242	0.24153	0.22421	0.20141	0.19083	0.3813	1.17227
669	0.00167	0.000108933	2.47448e-06	1.03134e-07	1.59278e-08	1.11414e-08	2.09277e-08	6.63565e-08	2.77202e-07	1.20966e-06	4.90525e-06	1.63975e-05	4.27246e-05	8.56647e-05	0.000136369	0.000180795	0.000214471	0.000245883	0.000290012	0.000366094	0.000502468	0.000748317	0.0012	0.002	0.00343	0.00591	0.01002	0.01656	0.02635	0.04012	0.05853	0.08166	0.10871	0.13743	0.16472	0.18848	0.20799	0.22398	0.23655	0.24558	0.25021	0.25048	0.24577	0.23512	0.21823	0.19601	0.1857	0.371	1.14052
670	0.0017	0.000110432	2.49945e-06	1.03933e-07	1.60372e-08	1.12148e-08	2.10452e-08	6.65978e-08	2.7751e-07	1.20783e-06	4.88559e-06	1.62947e-05	4.2372e-05	8.48104e-05	0.000134801	0.000178472	0.000211453	0.000242152	0.00028532	0.000359835	0.000493455	0.000734315	0.00117	0.00196	0.00336	0.00578	0.00981	0.01619	0.02575	0.03919	0.05715	0.0797	0.10607	0.13403	0.1606	0.18372	0.20267	0.21819	0.23037	0.2391	0.24355	0.24376	0.23912	0.22871	0.21226	0.19062	0.18057	0.36072	1.10887
671	0.00172	0.000111737	2.52018e-06	1.04561e-07	1.61204e-08	1.12697e-08	2.11282e-08	6.67329e-08	2.77396e-07	1.20427e-06	4.85941e-06	1.61717e-05	4.19708e-05	8.38661e-05	0.000133102	0.000175986	0.000208257	0.000238232	0.000280422	0.000353337	0.00048414	0.000719899	0.00115	0.00192	0.00329	0.00565	0.00958	0.01581	0.02514	0.03825	0.05575	0.07772	0.1034	0.13062	0.15646	0.17893	0.19733	0.21238	0.22418	0.23262	0.2369	0.23705	0.23248	0.22232	0.2063	0.18525	0.17546	0.35048	1.07734
672	0.00175	0.000112842	2.53656e-06	1.05015e-07	1.6177e-08	1.1306e-08	2.11764e-08	6.67612e-08	2.76859e-07	1.19899e-06	4.82679e-06	1.60288e-05	4.15221e-05	8.2834e-05	0.000131273	0.000173343	0.000204889	0.000234131	0.000275328	0.000346611	0.000474538	0.000705092	0.00112	0.00188	0.00321	0.00552	0.00936	0.01543	0.02452	0.0373	0.05435	0.07574	0.10072	0.12719	0.15231	0.17413	0.19198	0.20657	0.21798	0.22614	0.23024	0.23034	0.22585	0.21594	0.20036	0.17989	0.17037	0.34028	1.04594
673	0.00177	0.000113741	2.54852e-06	1.05292e-07	1.62067e-08	1.13235e-08	2.11896e-08	6.66825e-08	2.75902e-07	1.192e-06	4.7878e-06	1.58665e-05	4.10268e-05	8.17162e-05	0.000129319	0.000170547	0.000201356	0.000229855	0.000270046	0.000339668	0.000464663	0.000689916	0.0011	0.00184	0.00314	0.00539	0.00913	0.01505	0.0239	0.03634	0.05293	0.07373	0.09802	0.12375	0.14814	0.16931	0.18662	0.20075	0.21179	0.21966	0.2236	0.22364	0.21924	0.20958	0.19443	0.17456	0.16531	0.33013	1.0147
674	0.00179	0.000114429	2.55599e-06	1.0539e-07	1.62093e-08	1.13219e-08	2.11676e-08	6.64969e-08	2.74526e-07	1.18333e-06	4.74256e-06	1.56851e-05	4.04862e-05	8.05154e-05	0.000127244	0.000167606	0.000197663	0.000225413	0.000264585	0.000332519	0.000454532	0.000674392	0.00107	0.00179	0.00306	0.00526	0.0089	0.01466	0.02328	0.03538	0.05151	0.07172	0.09532	0.1203	0.14396	0.16449	0.18126	0.19493	0.2056	0.21319	0.21696	0.21696	0.21265	0.20324	0.18854	0.16925	0.16026	0.32003	0.98364
675	0.0018	0.000114904	2.55892e-06	1.05309e-07	1.61847e-08	1.13013e-08	2.11104e-08	6.62049e-08	2.72736e-07	1.173e-06	4.69118e-06	1.5485e-05	3.99015e-05	7.92341e-05	0.000125053	0.000164523	0.000193819	0.000220813	0.000258954	0.000325176	0.00044416	0.000658546	0.00105	0.00175	0.00298	0.00512	0.00867	0.01427	0.02265	0.03441	0.05007	0.0697	0.0926	0.11684	0.13978	0.15967	0.1759	0.18912	0.19942	0.20674	0.21035	0.21031	0.20609	0.19693	0.18267	0.16397	0.15525	0.31	0.95277
676	0.00181	0.000115162	2.55729e-06	1.05047e-07	1.61328e-08	1.12617e-08	2.10182e-08	6.58074e-08	2.70537e-07	1.16104e-06	4.63381e-06	1.52669e-05	3.92742e-05	7.78753e-05	0.00012275	0.000161306	0.00018983	0.000216063	0.000253163	0.000317651	0.000433564	0.000642399	0.00102	0.0017	0.00291	0.00498	0.00843	0.01388	0.02201	0.03343	0.04864	0.06768	0.08988	0.11337	0.1356	0.15485	0.17055	0.18332	0.19326	0.20031	0.20376	0.20368	0.19955	0.19065	0.17683	0.15871	0.15027	0.30003	0.92211
677	0.00182	0.000115201	2.55109e-06	1.04606e-07	1.60537e-08	1.12031e-08	2.08912e-08	6.53054e-08	2.67936e-07	1.14748e-06	4.57059e-06	1.50311e-05	3.86056e-05	7.6442e-05	0.00012034	0.000157961	0.000185704	0.000211172	0.000247223	0.000309957	0.000422759	0.000625978	0.000994989	0.00166	0.00283	0.00485	0.00819	0.01348	0.02138	0.03245	0.04719	0.06565	0.08716	0.10991	0.13142	0.15004	0.16521	0.17753	0.18712	0.1939	0.1972	0.19708	0.19306	0.18441	0.17103	0.1535	0.14532	0.29013	0.89169
678	0.00182	0.000115022	2.54032e-06	1.03985e-07	1.59476e-08	1.11258e-08	2.07298e-08	6.47006e-08	2.6494e-07	1.13236e-06	4.50169e-06	1.47784e-05	3.78974e-05	7.49373e-05	0.000117828	0.000154494	0.000181449	0.000206148	0.000241142	0.000302106	0.000411764	0.000609306	0.000967912	0.00161	0.00275	0.00471	0.00795	0.01308	0.02074	0.03147	0.04575	0.06362	0.08444	0.10644	0.12724	0.14524	0.15988	0.17177	0.181	0.18752	0.19068	0.19053	0.1866	0.17821	0.16527	0.14832	0.14041	0.28031	0.86151
679	0.00182	0.000114622	2.525e-06	1.03187e-07	1.58148e-08	1.10299e-08	2.05345e-08	6.39949e-08	2.61559e-07	1.11573e-06	4.4273e-06	1.45094e-05	3.71513e-05	7.33648e-05	0.000115219	0.000150913	0.000177073	0.000201	0.000234933	0.00029411	0.000400595	0.000592408	0.000940524	0.00156	0.00267	0.00457	0.00771	0.01268	0.0201	0.03048	0.0443	0.06159	0.08172	0.10299	0.12308	0.14045	0.15457	0.16603	0.17492	0.18118	0.18419	0.18401	0.18019	0.17206	0.15956	0.14318	0.13554	0.27057	0.8316
680	0.00182	0.000114005	2.50518e-06	1.02214e-07	1.56556e-08	1.09157e-08	2.03059e-08	6.31904e-08	2.57802e-07	1.09763e-06	4.34763e-06	1.42247e-05	3.6369e-05	7.17278e-05	0.000112519	0.000147225	0.000172584	0.000195738	0.000228605	0.000285984	0.000389271	0.00057531	0.000912864	0.00152	0.00259	0.00443	0.00747	0.01228	0.01945	0.0295	0.04286	0.05956	0.07901	0.09954	0.11893	0.13568	0.14929	0.16032	0.16886	0.17487	0.17775	0.17755	0.17383	0.16596	0.15389	0.13809	0.13071	0.26093	0.80198
681	0.00181	0.00011317	2.48093e-06	1.01069e-07	1.54706e-08	1.07836e-08	2.00446e-08	6.22896e-08	2.53681e-07	1.07811e-06	4.26287e-06	1.3925e-05	3.55524e-05	7.003e-05	0.000109734	0.000143437	0.000167991	0.000190372	0.00022217	0.00027774	0.000377807	0.000558038	0.000884971	0.00147	0.0025	0.00429	0.00723	0.01188	0.01881	0.02851	0.04141	0.05754	0.0763	0.0961	0.1148	0.13094	0.14404	0.15464	0.16285	0.16861	0.17136	0.17113	0.16752	0.15991	0.14828	0.13305	0.12593	0.25138	0.77266
682	0.0018	0.000112122	2.45231e-06	9.97553e-08	1.52604e-08	1.0634e-08	1.97517e-08	6.12955e-08	2.49208e-07	1.05724e-06	4.17327e-06	1.36112e-05	3.47034e-05	6.82753e-05	0.000106869	0.000139557	0.000163303	0.000184911	0.000215638	0.000269393	0.000366224	0.000540617	0.000856886	0.00142	0.00242	0.00414	0.00699	0.01148	0.01817	0.02753	0.03997	0.05552	0.0736	0.09269	0.11069	0.12622	0.13882	0.14901	0.15689	0.16241	0.16502	0.16477	0.16127	0.15392	0.14272	0.12806	0.12121	0.24194	0.74367
683	0.00178	0.000110863	2.41942e-06	9.8277e-08	1.50255e-08	1.04673e-08	1.94279e-08	6.02111e-08	2.44397e-07	1.03506e-06	4.07907e-06	1.3284e-05	3.3824e-05	6.64675e-05	0.000103931	0.000135592	0.000158528	0.000179364	0.000209021	0.000260955	0.000354538	0.000523074	0.000828649	0.00138	0.00234	0.004	0.00675	0.01107	0.01752	0.02655	0.03854	0.05351	0.07092	0.08929	0.1066	0.12154	0.13364	0.14342	0.15097	0.15625	0.15874	0.15848	0.15508	0.14799	0.13722	0.12312	0.11653	0.2326	0.71501
684	0.00176	0.000109398	2.38237e-06	9.66391e-08	1.47667e-08	1.02842e-08	1.90745e-08	5.904e-08	2.39264e-07	1.01164e-06	3.98051e-06	1.29442e-05	3.29164e-05	6.46108e-05	0.000100925	0.000131551	0.000153676	0.000173743	0.00020233	0.000252441	0.000342769	0.000505435	0.000800301	0.00133	0.00226	0.00386	0.0065	0.01067	0.01689	0.02557	0.03711	0.05151	0.06825	0.08591	0.10255	0.11689	0.1285	0.13788	0.14511	0.15016	0.15252	0.15225	0.14896	0.14213	0.13178	0.11824	0.11191	0.22338	0.68671
685	0.00174	0.000107733	2.34129e-06	9.4847e-08	1.4485e-08	1.00852e-08	1.86924e-08	5.77858e-08	2.33822e-07	9.87061e-07	3.87786e-06	1.25927e-05	3.19826e-05	6.27092e-05	9.78588e-05	0.000127441	0.000148755	0.000168057	0.000195577	0.000243864	0.000330935	0.000487726	0.000771883	0.00128	0.00218	0.00372	0.00626	0.01027	0.01625	0.0246	0.03569	0.04952	0.06561	0.08255	0.09852	0.11228	0.12341	0.13239	0.13931	0.14413	0.14638	0.14609	0.14291	0.13635	0.12642	0.11343	0.10735	0.21428	0.65879
686	0.00172	0.000105872	2.29633e-06	9.29066e-08	1.41812e-08	9.87099e-09	1.82831e-08	5.64526e-08	2.28089e-07	9.61379e-07	3.7714e-06	1.22304e-05	3.1025e-05	6.0767e-05	9.4738e-05	0.000123271	0.000143776	0.000162316	0.000188773	0.000235239	0.000319054	0.000469975	0.000743434	0.00123	0.00209	0.00358	0.00602	0.00988	0.01561	0.02363	0.03427	0.04755	0.06298	0.07923	0.09454	0.10771	0.11837	0.12696	0.13357	0.13817	0.1403	0.14	0.13694	0.13063	0.12112	0.10867	0.10286	0.2053	0.63125
687	0.00169	0.000103824	2.24763e-06	9.08246e-08	1.38563e-08	9.64229e-09	1.78478e-08	5.50448e-08	2.22083e-07	9.34672e-07	3.66142e-06	1.18581e-05	3.00457e-05	5.87886e-05	9.15694e-05	0.000119049	0.000138748	0.000156531	0.000181931	0.000226581	0.000307145	0.000452207	0.000714998	0.00119	0.00201	0.00344	0.00578	0.00948	0.01498	0.02267	0.03287	0.0456	0.06037	0.07594	0.09059	0.1032	0.11338	0.12159	0.1279	0.13228	0.1343	0.134	0.13105	0.12499	0.1159	0.10399	0.09842	0.19646	0.60413
688	0.00165	0.000101596	2.19538e-06	8.8608e-08	1.35114e-08	9.39986e-09	1.7388e-08	5.35667e-08	2.15821e-07	9.07017e-07	3.5482e-06	1.14769e-05	2.90471e-05	5.67784e-05	8.83597e-05	0.000114784	0.000133679	0.000150713	0.000175061	0.000217902	0.000295226	0.00043445	0.000686614	0.00114	0.00193	0.00329	0.00555	0.00909	0.01436	0.02172	0.03148	0.04366	0.0578	0.07268	0.08669	0.09873	0.10846	0.11629	0.1223	0.12647	0.12839	0.12808	0.12524	0.11944	0.11075	0.09938	0.09406	0.18776	0.57743
689	0.00162	9.9196e-05	2.13975e-06	8.62644e-08	1.31478e-08	9.14453e-09	1.69053e-08	5.20232e-08	2.09323e-07	8.78493e-07	3.43207e-06	1.10877e-05	2.80316e-05	5.47408e-05	8.51157e-05	0.000110484	0.000128581	0.000144871	0.000168176	0.000209218	0.000283318	0.00041673	0.000658323	0.00109	0.00185	0.00316	0.00531	0.0087	0.01374	0.02078	0.03011	0.04174	0.05525	0.06946	0.08283	0.09433	0.1036	0.11106	0.11678	0.12075	0.12256	0.12224	0.11952	0.11398	0.10569	0.09484	0.08977	0.17919	0.55117
690	0.00158	9.66334e-05	2.08095e-06	8.3802e-08	1.27666e-08	8.87715e-09	1.64012e-08	5.04192e-08	2.02609e-07	8.49182e-07	3.31332e-06	1.06915e-05	2.70015e-05	5.26805e-05	8.18443e-05	0.000106158	0.000123462	0.000139017	0.000161288	0.000200542	0.000271437	0.000399074	0.000630165	0.00104	0.00177	0.00302	0.00508	0.00831	0.01313	0.01984	0.02875	0.03985	0.05273	0.06629	0.07903	0.08998	0.09881	0.10591	0.11135	0.11511	0.11682	0.11651	0.1139	0.1086	0.10071	0.09037	0.08555	0.17078	0.52536
691	0.00154	9.3918e-05	2.01919e-06	8.12291e-08	1.23691e-08	8.59865e-09	1.58774e-08	4.876e-08	1.95699e-07	8.19169e-07	3.19229e-06	1.02892e-05	2.59593e-05	5.06021e-05	7.85523e-05	0.000101814	0.000118332	0.000133161	0.000154408	0.00019189	0.000259603	0.000381509	0.000602183	0.000996493	0.00169	0.00288	0.00484	0.00793	0.01252	0.01892	0.02741	0.03798	0.05025	0.06315	0.07528	0.0857	0.09409	0.10083	0.106	0.10956	0.11118	0.11086	0.10837	0.10332	0.09582	0.08599	0.0814	0.16252	0.50003
692	0.00149	9.10602e-05	1.9547e-06	7.85549e-08	1.19567e-08	8.30997e-09	1.53357e-08	4.70509e-08	1.88615e-07	7.88539e-07	3.06929e-06	9.88197e-06	2.49076e-05	4.85102e-05	7.52469e-05	9.74619e-05	0.000113201	0.000127313	0.000147549	0.000183275	0.000247835	0.00036406	0.000574414	0.000950193	0.00161	0.00274	0.00461	0.00755	0.01192	0.01801	0.02608	0.03614	0.0478	0.06007	0.07159	0.08148	0.08945	0.09584	0.10074	0.10411	0.10563	0.10532	0.10294	0.09813	0.09102	0.08169	0.07734	0.15441	0.47518
693	0.00145	8.8071e-05	1.88771e-06	7.57886e-08	1.15308e-08	8.0121e-09	1.4778e-08	4.52974e-08	1.81377e-07	7.57382e-07	2.94466e-06	9.47074e-06	2.38487e-05	4.64095e-05	7.19348e-05	9.31094e-05	0.00010808	0.000121485	0.000140721	0.000174711	0.00023615	0.000346754	0.000546901	0.00090436	0.00153	0.00261	0.00439	0.00718	0.01133	0.01711	0.02478	0.03432	0.04539	0.05703	0.06796	0.07734	0.08489	0.09094	0.09557	0.09876	0.10019	0.09989	0.09762	0.09305	0.08631	0.07747	0.07335	0.14647	0.45084
694	0.0014	8.49621e-05	1.81846e-06	7.29399e-08	1.10929e-08	7.70606e-09	1.42061e-08	4.35052e-08	1.74009e-07	7.25787e-07	2.81874e-06	9.05658e-06	2.27852e-05	4.43047e-05	6.86232e-05	8.87655e-05	0.000102977	0.000115686	0.000133938	0.000166213	0.000224568	0.000329617	0.000519682	0.000859057	0.00145	0.00248	0.00416	0.00681	0.01075	0.01623	0.02349	0.03254	0.04302	0.05404	0.0644	0.07327	0.08041	0.08613	0.09051	0.09351	0.09486	0.09456	0.09241	0.08808	0.0817	0.07335	0.06945	0.1387	0.42702
695	0.00135	8.17454e-05	1.7472e-06	7.00188e-08	1.06445e-08	7.3929e-09	1.36219e-08	4.16801e-08	1.66533e-07	6.93845e-07	2.69186e-06	8.64052e-06	2.17197e-05	4.22005e-05	6.53191e-05	8.44389e-05	9.79017e-05	0.000109928	0.00012721	0.000157794	0.000213106	0.000312675	0.000492796	0.000814345	0.00138	0.00235	0.00394	0.00645	0.01017	0.01536	0.02223	0.03079	0.0407	0.05112	0.0609	0.06928	0.07602	0.08142	0.08555	0.08838	0.08964	0.08935	0.08731	0.08321	0.0772	0.06931	0.06564	0.1311	0.40372
696	0.0013	7.84334e-05	1.67421e-06	6.70356e-08	1.01872e-08	7.07371e-09	1.30274e-08	3.9828e-08	1.58972e-07	6.61647e-07	2.56437e-06	8.22363e-06	2.06546e-05	4.01016e-05	6.20294e-05	8.01383e-05	9.28648e-05	0.00010422	0.00012055	0.000149469	0.000201783	0.000295952	0.000466282	0.000770287	0.0013	0.00222	0.00373	0.00609	0.00961	0.01451	0.021	0.02907	0.03842	0.04825	0.05747	0.06538	0.07173	0.07681	0.08069	0.08335	0.08454	0.08426	0.08232	0.07845	0.0728	0.06537	0.06192	0.12368	0.38098
697	0.00124	7.50392e-05	1.59974e-06	6.40009e-08	9.72246e-09	6.74958e-09	1.24246e-08	3.79549e-08	1.51349e-07	6.29287e-07	2.4366e-06	7.80695e-06	1.95925e-05	3.80127e-05	5.87611e-05	7.58723e-05	8.78754e-05	9.85736e-05	0.000113968	0.000141251	0.000190616	0.000279476	0.000440179	0.000726943	0.00123	0.00209	0.00351	0.00575	0.00906	0.01367	0.01978	0.02738	0.03619	0.04544	0.05412	0.06156	0.06753	0.07231	0.07595	0.07845	0.07955	0.07928	0.07745	0.07381	0.0685	0.06152	0.05828	0.11645	0.35879
698	0.00119	7.15758e-05	1.52407e-06	6.09253e-08	9.25199e-09	6.42164e-09	1.18156e-08	3.6067e-08	1.43688e-07	5.96858e-07	2.30892e-06	7.39154e-06	1.85359e-05	3.59385e-05	5.55212e-05	7.16496e-05	8.29431e-05	9.29981e-05	0.000107476	0.000133153	0.000179623	0.000263269	0.000414523	0.000684374	0.00116	0.00197	0.00331	0.0054	0.00852	0.01286	0.0186	0.02574	0.034	0.04269	0.05084	0.05783	0.06343	0.06791	0.07132	0.07366	0.07469	0.07443	0.07271	0.06929	0.06432	0.05778	0.05475	0.1094	0.33718
699	0.00113	6.8057e-05	1.44747e-06	5.78198e-08	8.77743e-09	6.09101e-09	1.12024e-08	3.41703e-08	1.36011e-07	5.64453e-07	2.18165e-06	6.97846e-06	1.74873e-05	3.38837e-05	5.23164e-05	6.74784e-05	7.80771e-05	8.7504e-05	0.000101086	0.000125189	0.000168821	0.000247357	0.000389352	0.000642638	0.00109	0.00185	0.0031	0.00507	0.00799	0.01206	0.01744	0.02413	0.03188	0.04002	0.04765	0.05419	0.05943	0.06362	0.06681	0.069	0.06996	0.06971	0.0681	0.06488	0.06024	0.05413	0.0513	0.10254	0.31615
700	0.00107	6.44964e-05	1.37024e-06	5.46953e-08	8.3004e-09	5.75885e-09	1.0587e-08	3.2271e-08	1.28343e-07	5.32165e-07	2.05514e-06	6.56873e-06	1.64492e-05	3.18528e-05	4.91536e-05	6.33673e-05	7.32869e-05	8.2101e-05	9.48078e-05	0.000117372	0.000158227	0.000231763	0.000364702	0.000601792	0.00102	0.00173	0.0029	0.00474	0.00747	0.01128	0.01631	0.02256	0.0298	0.03741	0.04454	0.05065	0.05554	0.05945	0.06243	0.06446	0.06536	0.06512	0.06361	0.06061	0.05629	0.05059	0.04796	0.09587	0.29572
701	0.00101	6.0908e-05	1.29266e-06	5.1563e-08	7.8226e-09	5.42629e-09	9.97169e-09	3.03752e-08	1.20707e-07	5.00089e-07	1.92974e-06	6.1634e-06	1.54241e-05	2.98504e-05	4.60395e-05	5.93245e-05	6.85814e-05	7.67991e-05	8.86528e-05	0.000109714	0.000147858	0.000216511	0.000340608	0.000561893	0.000949871	0.00161	0.00271	0.00442	0.00697	0.01052	0.0152	0.02103	0.02778	0.03487	0.04151	0.0472	0.05176	0.0554	0.05817	0.06006	0.06089	0.06067	0.05926	0.05646	0.05245	0.04715	0.04471	0.08941	0.2759
702	0.00095502	5.7306e-05	1.21502e-06	4.84339e-08	7.34567e-09	5.09451e-09	9.3584e-09	2.84892e-08	1.13126e-07	4.68315e-07	1.80578e-06	5.76349e-06	1.44143e-05	2.78809e-05	4.29806e-05	5.5358e-05	6.39697e-05	7.16078e-05	8.26315e-05	0.00010223	0.000137729	0.000201623	0.000317106	0.000522995	0.000883916	0.0015	0.00252	0.00412	0.00648	0.00978	0.01414	0.01955	0.02582	0.03241	0.03858	0.04386	0.04809	0.05147	0.05404	0.05579	0.05656	0.05635	0.05504	0.05244	0.04873	0.04382	0.04157	0.08315	0.25671
703	0.000896029	5.37044e-05	1.13759e-06	4.53193e-08	6.8713e-09	4.76464e-09	8.74926e-09	2.6619e-08	1.05624e-07	4.36936e-07	1.6836e-06	5.37002e-06	1.34224e-05	2.59488e-05	3.99834e-05	5.14758e-05	5.94606e-05	6.65365e-05	7.67542e-05	9.49294e-05	0.000127858	0.000187123	0.000294228	0.000485154	0.000819786	0.00139	0.00234	0.00381	0.00601	0.00906	0.0131	0.01811	0.02392	0.03002	0.03573	0.04062	0.04454	0.04767	0.05004	0.05166	0.05237	0.05218	0.05096	0.04855	0.04514	0.04061	0.03853	0.0771	0.23815
704	0.000837092	5.01176e-05	1.06068e-06	4.22303e-08	6.40115e-09	4.43784e-09	8.14633e-09	2.47707e-08	9.8224e-08	4.06041e-07	1.56353e-06	4.98397e-06	1.24506e-05	2.40584e-05	3.70543e-05	4.76857e-05	5.50625e-05	6.15944e-05	7.10312e-05	8.7826e-05	0.000118259	0.000173032	0.000272008	0.00044842	0.000757564	0.00129	0.00216	0.00352	0.00555	0.00837	0.01209	0.01672	0.02208	0.02771	0.03298	0.0375	0.04111	0.04399	0.04618	0.04767	0.04833	0.04815	0.04703	0.0448	0.04167	0.0375	0.0356	0.07126	0.22024
705	0.000778457	4.65595e-05	9.84557e-07	3.91778e-08	5.93686e-09	4.11524e-09	7.55166e-09	2.29504e-08	9.09485e-08	3.75721e-07	1.44588e-06	4.60633e-06	1.15013e-05	2.2214e-05	3.41994e-05	4.39953e-05	5.07839e-05	5.67904e-05	6.54723e-05	8.09309e-05	0.000108947	0.00015937	0.000250478	0.000412845	0.000697333	0.00118	0.00199	0.00324	0.0051	0.0077	0.01112	0.01538	0.02031	0.02548	0.03033	0.03448	0.0378	0.04045	0.04246	0.04383	0.04443	0.04427	0.04323	0.04119	0.03833	0.03451	0.03277	0.06563	0.20299
706	0.000720371	4.30442e-05	9.09516e-07	3.61727e-08	5.48006e-09	3.79796e-09	6.96727e-09	2.11639e-08	8.38198e-08	3.46063e-07	1.33099e-06	4.23805e-06	1.05768e-05	2.04196e-05	3.14248e-05	4.0412e-05	4.66329e-05	5.21333e-05	6.00871e-05	7.42555e-05	9.99378e-05	0.000146159	0.000229669	0.000378477	0.000639172	0.00109	0.00182	0.00297	0.00468	0.00705	0.01019	0.01409	0.0186	0.02334	0.02778	0.03158	0.03462	0.03704	0.03888	0.04013	0.04069	0.04054	0.03959	0.03772	0.03512	0.03164	0.03006	0.06023	0.1864
707	0.00066308	3.95857e-05	8.35832e-07	3.32258e-08	5.03237e-09	3.48711e-09	6.39514e-09	1.94172e-08	7.68599e-08	3.17151e-07	1.21915e-06	3.88005e-06	9.67908e-06	1.86792e-05	2.87364e-05	3.6943e-05	4.26174e-05	4.76314e-05	5.48847e-05	6.78109e-05	9.12446e-05	0.000133419	0.00020961	0.000345364	0.000583159	0.000990414	0.00166	0.00271	0.00426	0.00643	0.00929	0.01284	0.01696	0.02128	0.02533	0.02879	0.03156	0.03377	0.03544	0.03658	0.03709	0.03696	0.0361	0.0344	0.03204	0.02888	0.02746	0.05504	0.17049
708	0.000606826	3.61974e-05	7.6378e-07	3.03476e-08	4.59534e-09	3.18376e-09	5.83722e-09	1.77157e-08	7.00902e-08	2.8907e-07	1.11067e-06	3.53324e-06	8.81045e-06	1.69969e-05	2.61399e-05	3.35952e-05	3.87451e-05	4.3293e-05	4.98744e-05	6.16076e-05	8.28813e-05	0.000121168	0.000190331	0.000313552	0.000529368	0.000898936	0.00151	0.00246	0.00387	0.00583	0.00843	0.01165	0.01538	0.0193	0.02298	0.02612	0.02863	0.03064	0.03216	0.03319	0.03366	0.03354	0.03276	0.03122	0.0291	0.02625	0.02497	0.05008	0.15527
709	0.000551846	3.28929e-05	6.93626e-07	2.75484e-08	4.17052e-09	2.88898e-09	5.29541e-09	1.60652e-08	6.35314e-08	2.61899e-07	1.00585e-06	3.19851e-06	7.97292e-06	1.53763e-05	2.36407e-05	3.03753e-05	3.50233e-05	3.91258e-05	4.50645e-05	5.56557e-05	7.48611e-05	0.000109425	0.00017186	0.000283084	0.000477869	0.000811389	0.00136	0.00222	0.00349	0.00526	0.00761	0.01052	0.01388	0.01742	0.02073	0.02357	0.02584	0.02765	0.02902	0.02996	0.03038	0.03027	0.02957	0.02819	0.02629	0.02373	0.02259	0.04535	0.14075
710	0.000498373	2.96852e-05	6.25634e-07	2.48382e-08	3.7594e-09	2.60379e-09	4.77153e-09	1.44709e-08	5.72036e-08	2.35718e-07	9.04962e-07	2.87669e-06	7.16848e-06	1.3821e-05	2.12441e-05	2.72898e-05	3.14591e-05	3.51373e-05	4.04635e-05	4.99652e-05	6.71966e-05	9.82074e-05	0.000154222	0.000254002	0.000428732	0.000727884	0.00122	0.00199	0.00313	0.00472	0.00682	0.00943	0.01245	0.01562	0.0186	0.02115	0.02318	0.0248	0.02604	0.02688	0.02726	0.02717	0.02654	0.0253	0.02363	0.02134	0.02034	0.04086	0.12693
711	0.000446632	2.65869e-05	5.60056e-07	2.22267e-08	3.36342e-09	2.32918e-09	4.26739e-09	1.2938e-08	5.11264e-08	2.10602e-07	8.0828e-07	2.5686e-06	6.39904e-06	1.23346e-05	1.89553e-05	2.43449e-05	2.80593e-05	3.13349e-05	3.60793e-05	4.45452e-05	5.98997e-05	8.75325e-05	0.000137443	0.000226348	0.000382021	0.000648527	0.00109	0.00177	0.00279	0.00421	0.00608	0.0084	0.01109	0.01392	0.01657	0.01885	0.02066	0.02211	0.02321	0.02396	0.02431	0.02423	0.02368	0.02257	0.0211	0.01908	0.0182	0.03659	0.11382
712	0.000396843	2.36103e-05	4.97136e-07	1.97232e-08	2.98399e-09	2.06611e-09	3.78468e-09	1.14715e-08	4.53183e-08	1.86624e-07	7.16068e-07	2.27502e-06	5.66643e-06	1.09203e-05	1.6779e-05	2.15464e-05	2.48304e-05	2.77254e-05	3.19195e-05	3.94049e-05	5.2982e-05	7.7416e-05	0.000121548	0.000200158	0.000337797	0.000573419	0.000960269	0.00157	0.00247	0.00372	0.00537	0.00743	0.00981	0.01231	0.01466	0.01667	0.01828	0.01956	0.02054	0.02121	0.02152	0.02146	0.02097	0.02	0.01871	0.01694	0.01618	0.03256	0.10144
713	0.000349217	2.07671e-05	4.37108e-07	1.73368e-08	2.62242e-09	1.8155e-09	3.32506e-09	1.00763e-08	3.97973e-08	1.63851e-07	6.28572e-07	1.99668e-06	4.97238e-06	9.58139e-06	1.47198e-05	1.89e-05	2.17784e-05	2.43153e-05	2.79911e-05	3.45525e-05	4.64543e-05	6.78732e-05	0.000106559	0.000175469	0.000296121	0.000502656	0.000841741	0.00137	0.00216	0.00326	0.00471	0.00652	0.0086	0.0108	0.01286	0.01463	0.01604	0.01717	0.01803	0.01862	0.0189	0.01885	0.01843	0.01758	0.01647	0.01493	0.01428	0.02878	0.08979
714	0.000303954	1.80687e-05	3.80196e-07	1.50758e-08	2.28e-09	1.57822e-09	2.89007e-09	8.75673e-09	3.45802e-08	1.42351e-07	5.46029e-07	1.7343e-06	4.31855e-06	8.32079e-06	1.27822e-05	1.6411e-05	1.89093e-05	2.11108e-05	2.4301e-05	2.99961e-05	4.03269e-05	5.89184e-05	9.24984e-05	0.000152314	0.000257045	0.000436326	0.000730666	0.00119	0.00188	0.00283	0.00409	0.00566	0.00747	0.00938	0.01118	0.01272	0.01395	0.01493	0.01568	0.0162	0.01645	0.01641	0.01605	0.01532	0.01438	0.01305	0.0125	0.02523	0.07887
715	0.0002617	1.55523e-05	3.27172e-07	1.29706e-08	1.96127e-09	1.3574e-09	2.48542e-09	7.52991e-09	2.97329e-08	1.22388e-07	4.69437e-07	1.49098e-06	3.71254e-06	7.15294e-06	1.09878e-05	1.4107e-05	1.62543e-05	1.81466e-05	2.08886e-05	2.57839e-05	3.46639e-05	5.06444e-05	7.95095e-05	0.000130931	0.000220966	0.000375095	0.000628149	0.00103	0.00162	0.00244	0.00352	0.00487	0.00643	0.00808	0.00963	0.01095	0.01202	0.01287	0.01352	0.01397	0.01419	0.01416	0.01386	0.01323	0.01244	0.01132	0.01086	0.02195	0.06878
716	0.000224949	1.33645e-05	2.81085e-07	1.11413e-08	1.68436e-09	1.16559e-09	2.13398e-09	6.46458e-09	2.55243e-08	1.05058e-07	4.02955e-07	1.27979e-06	3.18661e-06	6.13951e-06	9.4309e-06	1.2108e-05	1.39509e-05	1.55749e-05	1.79283e-05	2.21299e-05	2.97515e-05	4.34675e-05	6.82431e-05	0.000112383	0.00018967	0.000321982	0.000539224	0.000880383	0.00139	0.00209	0.00302	0.00418	0.00553	0.00694	0.00828	0.00942	0.01034	0.01108	0.01164	0.01202	0.01222	0.01221	0.01195	0.01142	0.01076	0.0098	0.00942	0.01908	0.05991
717	0.000193359	1.14844e-05	2.41491e-07	9.56995e-09	1.44655e-09	1.00089e-09	1.83223e-09	5.54997e-09	2.19115e-08	9.01817e-08	3.45888e-07	1.09852e-06	2.73519e-06	5.26967e-06	8.09457e-06	1.03922e-05	1.19739e-05	1.33677e-05	1.53875e-05	1.89938e-05	2.55353e-05	3.73076e-05	5.85731e-05	9.64619e-05	0.000162807	0.00027639	0.000462888	0.000755858	0.00119	0.0018	0.0026	0.0036	0.00475	0.00597	0.00712	0.0081	0.0089	0.00953	0.01002	0.01035	0.01053	0.01052	0.0103	0.00985	0.0093	0.00849	0.00817	0.01658	0.05218
718	0.000166205	9.86888e-06	2.07473e-07	8.22025e-09	1.24232e-09	8.59453e-10	1.57315e-09	4.76476e-09	1.881e-08	7.74121e-08	2.96903e-07	9.42921e-07	2.34772e-06	4.52307e-06	6.9476e-06	8.9196e-06	1.02771e-05	1.14733e-05	1.32068e-05	1.6302e-05	2.19166e-05	3.20206e-05	5.02733e-05	8.27967e-05	0.000139749	0.000237254	0.000397359	0.000648945	0.00102	0.00154	0.00223	0.00309	0.00408	0.00513	0.00612	0.00697	0.00765	0.0082	0.00862	0.00892	0.00907	0.00907	0.00889	0.0085	0.00804	0.00735	0.00709	0.01441	0.04545
719	0.000142864	8.48058e-06	1.78248e-07	7.0609e-09	1.06692e-09	7.38007e-10	1.35071e-09	4.09064e-09	1.61475e-08	6.64506e-08	2.54855e-07	8.09363e-07	2.01514e-06	3.88224e-06	5.96315e-06	7.65564e-06	8.82073e-06	9.84736e-06	1.13352e-05	1.39918e-05	1.88107e-05	2.74829e-05	4.31496e-05	7.10673e-05	0.000119956	0.000203659	0.000341106	0.000557155	0.000878211	0.00133	0.00192	0.00265	0.00351	0.00441	0.00526	0.006	0.00659	0.00706	0.00742	0.00768	0.00781	0.00782	0.00766	0.00733	0.00695	0.00637	0.00615	0.01253	0.03959
720	0.000122801	7.28758e-06	1.53139e-07	6.06506e-09	9.16281e-10	6.33721e-10	1.15972e-09	3.51189e-09	1.38619e-08	5.70412e-08	2.18762e-07	6.94723e-07	1.72967e-06	3.33221e-06	5.1182e-06	6.5708e-06	7.57074e-06	8.45184e-06	9.72879e-06	1.20089e-05	1.61449e-05	2.35882e-05	3.70353e-05	6.09996e-05	0.000102967	0.000174822	0.000292817	0.000478349	0.000754141	0.00114	0.00165	0.00228	0.00301	0.00379	0.00453	0.00516	0.00567	0.00607	0.00639	0.00661	0.00673	0.00674	0.00661	0.00633	0.00601	0.00551	0.00534	0.01089	0.03449
721	0.000105556	6.26241e-06	1.31568e-07	5.20967e-09	7.86913e-10	5.44172e-10	9.9573e-10	3.01503e-09	1.18998e-08	4.89643e-08	1.87781e-07	5.96321e-07	1.48464e-06	2.8601e-06	4.39297e-06	5.63968e-06	6.49789e-06	7.25408e-06	8.35005e-06	1.03071e-05	1.3857e-05	2.02455e-05	3.17874e-05	5.23581e-05	8.83834e-05	0.000150067	0.000251364	0.000410689	0.000647598	0.000977844	0.00142	0.00196	0.00259	0.00326	0.00389	0.00444	0.00487	0.00523	0.0055	0.00569	0.0058	0.00581	0.0057	0.00546	0.00519	0.00478	0.00463	0.00946	0.03004
722	9.07325e-05	5.38145e-06	1.13034e-07	4.47492e-09	6.75811e-10	4.67276e-10	8.54933e-10	2.58846e-09	1.02154e-08	4.2031e-08	1.61187e-07	5.11857e-07	1.27433e-06	2.45489e-06	3.7705e-06	4.84051e-06	5.57707e-06	6.22607e-06	7.16669e-06	8.84638e-06	1.18932e-05	1.73764e-05	2.72832e-05	4.49408e-05	7.58656e-05	0.000128818	0.000215779	0.000352599	0.000556108	0.000839857	0.00122	0.00168	0.00223	0.0028	0.00335	0.00382	0.00419	0.0045	0.00473	0.0049	0.005	0.005	0.00491	0.00471	0.00449	0.00414	0.00402	0.00822	0.02617
723	7.79907e-05	4.62442e-06	9.7112e-08	3.8438e-09	5.80395e-10	4.01247e-10	7.34044e-10	2.22225e-09	8.76947e-09	3.60794e-08	1.3836e-07	4.39356e-07	1.0938e-06	2.10708e-06	3.23623e-06	4.15458e-06	4.78674e-06	5.34374e-06	6.15104e-06	7.59271e-06	1.02078e-05	1.4914e-05	2.34171e-05	3.85743e-05	6.51207e-05	0.000110578	0.000185232	0.000302725	0.000477543	0.000721341	0.00104	0.00145	0.00191	0.00241	0.00288	0.00328	0.00361	0.00387	0.00408	0.00422	0.0043	0.00431	0.00424	0.00406	0.00388	0.00358	0.00349	0.00715	0.02279
724	6.70382e-05	3.97388e-06	8.34324e-08	3.30168e-09	4.9845e-10	3.44548e-10	6.3025e-10	1.90784e-09	7.52819e-09	3.09706e-08	1.18765e-07	3.77125e-07	9.38853e-07	1.80855e-06	2.77767e-06	3.56586e-06	4.10841e-06	4.58645e-06	5.27933e-06	6.5167e-06	8.76119e-06	1.28005e-05	2.00989e-05	3.31097e-05	5.58977e-05	9.492e-05	0.00015901	0.000259906	0.000410077	0.00061955	0.000897032	0.00124	0.00164	0.00207	0.00247	0.00282	0.0031	0.00333	0.00351	0.00363	0.00371	0.00372	0.00365	0.00351	0.00335	0.0031	0.00302	0.00621	0.01985
725	5.76238e-05	3.41486e-06	7.16798e-08	2.83603e-09	4.28076e-10	2.95861e-10	5.41132e-10	1.63792e-09	6.4626e-09	2.65852e-08	1.01945e-07	3.23708e-07	8.05854e-07	1.55231e-06	2.38408e-06	3.06056e-06	3.52621e-06	3.93648e-06	4.53115e-06	5.59317e-06	7.5196e-06	1.09865e-05	1.72509e-05	2.84192e-05	4.79808e-05	8.14796e-05	0.000136499	0.000223144	0.000352143	0.000532123	0.00077059	0.00107	0.00141	0.00178	0.00213	0.00243	0.00267	0.00287	0.00302	0.00313	0.00319	0.0032	0.00315	0.00303	0.0029	0.00269	0.00262	0.0054	0.01729
726	4.95316e-05	2.93448e-06	6.15828e-08	2.43605e-09	3.67637e-10	2.54054e-10	4.64615e-10	1.40619e-09	5.54785e-09	2.28208e-08	8.75078e-08	2.77857e-07	6.91695e-07	1.33238e-06	2.04627e-06	2.62686e-06	3.02651e-06	3.37862e-06	3.88901e-06	4.80053e-06	6.45397e-06	9.42955e-06	1.48065e-05	2.43932e-05	4.11853e-05	6.99422e-05	0.000117175	0.000191581	0.000302394	0.000457033	0.00066197	0.000917373	0.00121	0.00153	0.00183	0.00209	0.0023	0.00247	0.0026	0.00269	0.00275	0.00276	0.00272	0.00261	0.00251	0.00233	0.00228	0.00469	0.01506
727	4.25757e-05	2.52167e-06	5.2908e-08	2.09248e-09	3.15731e-10	2.18154e-10	3.98918e-10	1.20724e-09	4.76257e-09	1.95894e-08	7.51149e-08	2.38501e-07	5.93709e-07	1.14361e-06	1.75632e-06	2.25462e-06	2.59762e-06	2.89982e-06	3.33787e-06	4.12022e-06	5.53934e-06	8.09326e-06	1.27084e-05	2.09376e-05	3.53522e-05	6.00385e-05	0.000100587	0.000164483	0.000259672	0.000392539	0.000568661	0.000788203	0.00104	0.00132	0.00157	0.0018	0.00198	0.00212	0.00224	0.00232	0.00237	0.00238	0.00234	0.00225	0.00217	0.00201	0.00197	0.00408	0.01312
728	3.65967e-05	2.16694e-06	4.54552e-08	1.79736e-09	2.71154e-10	1.87327e-10	3.4251e-10	1.03644e-09	4.08845e-09	1.68155e-08	6.4477e-08	2.04719e-07	5.09603e-07	9.81586e-07	1.50745e-06	1.93513e-06	2.22951e-06	2.48887e-06	2.86483e-06	3.53632e-06	4.75434e-06	6.94634e-06	1.09076e-05	1.79715e-05	3.03452e-05	5.15372e-05	8.63476e-05	0.000141218	0.000222987	0.000337147	0.000488504	0.000677221	0.00089627	0.00113	0.00135	0.00154	0.0017	0.00183	0.00193	0.002	0.00204	0.00205	0.00202	0.00194	0.00187	0.00174	0.00171	0.00354	0.01143
729	3.14573e-05	1.8621e-06	3.90522e-08	1.54387e-09	2.3287e-10	1.60857e-10	2.94079e-10	8.89803e-10	3.50975e-09	1.44345e-08	5.53457e-08	1.75722e-07	4.37412e-07	8.42515e-07	1.29385e-06	1.66091e-06	1.91356e-06	2.13616e-06	2.45883e-06	3.03516e-06	4.08058e-06	5.96195e-06	9.36202e-06	1.54255e-05	2.60474e-05	4.42396e-05	7.41236e-05	0.000121243	0.000191484	0.000289571	0.000419646	0.000581865	0.000770203	0.000971832	0.00116	0.00133	0.00146	0.00157	0.00166	0.00172	0.00176	0.00177	0.00174	0.00168	0.00162	0.00151	0.00149	0.00308	0.00996
730	2.70397e-05	1.60015e-06	3.35512e-08	1.32613e-09	1.99992e-10	1.38126e-10	2.52496e-10	7.63914e-10	3.01296e-09	1.23906e-08	4.75076e-08	1.50832e-07	3.75447e-07	7.23148e-07	1.11052e-06	1.42555e-06	1.64239e-06	1.83343e-06	2.11037e-06	2.60503e-06	3.5023e-06	5.11707e-06	8.03543e-06	1.32403e-05	2.23583e-05	3.79754e-05	6.36302e-05	0.000104094	0.000164432	0.000248708	0.000360494	0.000499936	0.000661868	0.0008354	0.000999998	0.00114	0.00126	0.00135	0.00143	0.00148	0.00152	0.00152	0.0015	0.00145	0.0014	0.00131	0.00129	0.00268	0.00867
731	2.32424e-05	1.37505e-06	2.8825e-08	1.1391e-09	1.71756e-10	1.18608e-10	2.16793e-10	6.55835e-10	2.58648e-09	1.06361e-08	4.07795e-08	1.29468e-07	3.22261e-07	6.20693e-07	9.53163e-07	1.22354e-06	1.40965e-06	1.57361e-06	1.81129e-06	2.23585e-06	3.00598e-06	4.39191e-06	6.89681e-06	1.13646e-05	1.91917e-05	3.25981e-05	5.46223e-05	8.93703e-05	0.000141201	0.000213612	0.00030968	0.000429543	0.000568772	0.000718121	0.000859875	0.000983106	0.00108	0.00116	0.00123	0.00127	0.00131	0.00131	0.0013	0.00125	0.00121	0.00113	0.00112	0.00233	0.00755
732	1.99784e-05	1.18162e-06	2.47646e-08	9.78445e-10	1.47506e-10	1.01848e-10	1.86138e-10	5.63048e-10	2.22038e-09	9.13001e-09	3.50043e-08	1.1113e-07	2.76609e-07	5.32754e-07	8.18103e-07	1.05016e-06	1.20989e-06	1.3506e-06	1.5546e-06	1.919e-06	2.57998e-06	3.76952e-06	5.91953e-06	9.75465e-06	1.64736e-05	2.79823e-05	4.68896e-05	7.67293e-05	0.000121253	0.000183468	0.000266029	0.000369061	0.00048877	0.000617307	0.000739386	0.000845601	0.000932079	0.001	0.00106	0.0011	0.00112	0.00113	0.00112	0.00108	0.00105	0.000981554	0.000970807	0.00202	0.00658
733	1.71728e-05	1.0154e-06	2.12762e-08	8.40449e-10	1.2668e-10	8.74562e-11	1.59818e-10	4.83387e-10	1.90609e-09	7.83721e-09	3.00469e-08	9.53892e-08	2.37424e-07	4.57273e-07	7.02181e-07	9.01347e-07	1.03843e-06	1.1592e-06	1.33428e-06	1.64704e-06	2.21436e-06	3.23533e-06	5.08074e-06	8.37276e-06	1.41404e-05	2.40201e-05	4.02516e-05	6.58763e-05	0.000104123	0.000157578	0.00022853	0.000317096	0.000420021	0.000530646	0.000635781	0.000727328	0.000801928	0.000862711	0.000910312	0.000945101	0.000968904	0.000975813	0.000963069	0.000928924	0.00090389	0.000850063	0.000842275	0.00176	0.00573
734	1.47612e-05	8.72556e-07	1.82792e-08	7.21916e-10	1.08794e-10	7.5098e-11	1.37219e-10	4.14998e-10	1.63629e-09	6.72747e-09	2.57916e-08	8.18781e-08	2.0379e-07	3.92487e-07	6.02684e-07	7.73622e-07	8.91276e-07	9.94924e-07	1.14519e-06	1.41363e-06	1.90056e-06	2.77684e-06	4.3608e-06	7.18663e-06	1.21377e-05	2.06189e-05	3.45533e-05	5.65584e-05	8.94126e-05	0.000135342	0.000196317	0.000272447	0.000360942	0.00045615	0.000546693	0.000625597	0.000689951	0.000742438	0.0007836	0.000813768	0.000834687	0.000841053	0.000830467	0.000801465	0.000781353	0.000736188	0.000730761	0.00153	0.00499
735	1.26882e-05	7.4981e-07	1.57043e-08	6.201e-10	9.34339e-11	6.44862e-11	1.17817e-10	3.56284e-10	1.40468e-09	5.77486e-09	2.2139e-08	7.02807e-08	1.74921e-07	3.3688e-07	5.17286e-07	6.63995e-07	7.64973e-07	8.53928e-07	9.82898e-07	1.2133e-06	1.63122e-06	2.38333e-06	3.74287e-06	6.16854e-06	1.04186e-05	1.76993e-05	2.96617e-05	4.85585e-05	7.67806e-05	0.000116243	0.000168645	0.000234085	0.000310172	0.000392113	0.000470089	0.000538096	0.00059361	0.000638933	0.000674525	0.000700686	0.000719062	0.000724904	0.000716122	0.000691496	0.000675428	0.000637566	0.00063401	0.00133	0.00435
736	1.09064e-05	6.44332e-07	1.34921e-08	5.32644e-10	8.02422e-11	5.53738e-11	1.01157e-10	3.05877e-10	1.20585e-09	4.95715e-09	1.90037e-08	6.03259e-08	1.50141e-07	2.89151e-07	4.43988e-07	5.69904e-07	6.56568e-07	7.32913e-07	8.43604e-07	1.04135e-06	1.40005e-06	2.04558e-06	3.21251e-06	5.29468e-06	8.94302e-06	1.51931e-05	2.54626e-05	4.16901e-05	6.59333e-05	9.98395e-05	0.000144873	0.000201125	0.000266544	0.000337065	0.000404218	0.000462833	0.000510721	0.000549857	0.000580633	0.000603318	0.000619454	0.000624794	0.000617521	0.000596615	0.000583863	0.000552157	0.000550068	0.00115	0.00379
737	9.37478e-06	5.53691e-07	1.15916e-08	4.57522e-10	6.8913e-11	4.75491e-11	8.68534e-11	2.62601e-10	1.03517e-09	4.25522e-09	1.63123e-08	5.17812e-08	1.28872e-07	2.48184e-07	3.81077e-07	4.89145e-07	5.63526e-07	6.29048e-07	7.2405e-07	8.93776e-07	1.20164e-06	1.75569e-06	2.7573e-06	4.54461e-06	7.67641e-06	1.30418e-05	2.1858e-05	3.57932e-05	5.66184e-05	8.57507e-05	0.000124452	0.000172805	0.000229053	0.000289746	0.000347577	0.000398097	0.000439406	0.0004732	0.00049981	0.00051948	0.000533644	0.00053851	0.000532496	0.000514753	0.000504711	0.000478188	0.00047724	0.001	0.0033
738	8.05825e-06	4.75801e-07	9.95875e-09	3.92996e-10	5.91834e-11	4.08301e-11	7.45723e-11	2.25449e-10	8.88647e-10	3.65269e-09	1.40022e-08	4.44468e-08	1.10616e-07	2.13022e-07	3.2708e-07	4.19831e-07	4.83668e-07	5.39903e-07	6.21439e-07	7.67113e-07	1.03135e-06	1.50689e-06	2.36659e-06	3.9008e-06	6.58919e-06	1.11951e-05	1.87636e-05	3.07305e-05	4.86195e-05	7.365e-05	0.00010691	0.000148474	0.000196835	0.000249069	0.000298874	0.000342415	0.000378049	0.000407229	0.000430238	0.000447292	0.000459721	0.000464141	0.000459177	0.000444123	0.000436289	0.000414128	0.000414054	0.000871829	0.00287
739	6.92662e-06	4.08869e-07	8.55593e-09	3.37569e-10	5.08275e-11	3.50606e-11	6.40277e-11	1.93552e-10	7.62863e-10	3.13547e-09	1.20192e-08	3.81513e-08	9.49459e-08	1.82841e-07	2.80734e-07	3.60339e-07	4.15127e-07	4.6339e-07	5.3337e-07	6.58401e-07	8.85195e-07	1.29334e-06	2.03124e-06	3.34819e-06	5.65596e-06	9.60987e-06	1.61073e-05	2.63838e-05	4.17507e-05	6.32569e-05	9.18401e-05	0.000127568	0.000169148	0.000214103	0.000256994	0.000294522	0.00032526	0.000350456	0.000370349	0.000385135	0.000396038	0.000400042	0.000395954	0.000383184	0.000377142	0.00035865	0.000359234	0.00075773	0.0025
740	5.9539e-06	3.51352e-07	7.35072e-09	2.8996e-10	4.36513e-11	3.01063e-11	5.49741e-11	1.66168e-10	6.54883e-10	2.69149e-09	1.0317e-08	3.27475e-08	8.14957e-08	1.56936e-07	2.40955e-07	3.09277e-07	3.563e-07	3.97721e-07	4.57782e-07	5.65095e-07	7.5975e-07	1.11006e-06	1.74342e-06	2.87387e-06	4.8549e-06	8.24913e-06	1.3827e-05	2.26519e-05	3.58523e-05	5.43305e-05	7.88945e-05	0.000109605	0.000145356	0.000184046	0.000220983	0.000253327	0.000279842	0.000301598	0.000318797	0.000331616	0.000341176	0.000344796	0.000341435	0.000330606	0.000326014	0.000310604	0.000311671	0.000658563	0.00218
741	5.11778e-06	3.01926e-07	6.31527e-09	2.49066e-10	3.74883e-11	2.58521e-11	4.72008e-11	1.42659e-10	5.62187e-10	2.31038e-09	8.85591e-09	2.8109e-08	6.99509e-08	1.34702e-07	2.06812e-07	2.65451e-07	3.05808e-07	3.41358e-07	3.92906e-07	4.85012e-07	6.52083e-07	9.5275e-07	1.49637e-06	2.46674e-06	4.1673e-06	7.08107e-06	1.18696e-05	1.94479e-05	3.07872e-05	4.66636e-05	6.77737e-05	9.41724e-05	0.000124911	0.000158208	0.000190018	0.000217894	0.000240766	0.000259551	0.000274421	0.000285533	0.000293914	0.000297179	0.000294423	0.000285243	0.000281817	0.000268994	0.000270406	0.000572373	0.0019
742	4.39908e-06	2.59453e-07	5.42569e-09	2.13939e-10	3.21955e-11	2.2199e-11	4.05266e-11	1.22476e-10	4.82612e-10	1.98323e-09	7.60173e-09	2.41276e-08	6.00416e-08	1.15617e-07	1.77508e-07	2.27835e-07	2.62472e-07	2.92982e-07	3.37224e-07	4.16278e-07	5.59673e-07	8.17733e-07	1.28434e-06	2.11729e-06	3.57708e-06	6.0784e-06	1.01892e-05	1.66971e-05	2.64376e-05	4.00787e-05	5.82205e-05	8.09124e-05	0.000107341	0.000135998	0.000163392	0.000187417	0.000207146	0.000223366	0.000236222	0.000245855	0.000253199	0.000256138	0.000253884	0.000246103	0.000243611	0.000232958	0.000234603	0.000497463	0.00165
743	3.78131e-06	2.22955e-07	4.66141e-09	1.83766e-10	2.76499e-11	1.90621e-11	3.47961e-11	1.05148e-10	4.14301e-10	1.70241e-09	6.52517e-09	2.07101e-08	5.15361e-08	9.92367e-08	1.52356e-07	1.9555e-07	2.25277e-07	2.51462e-07	2.89433e-07	3.57284e-07	4.80359e-07	7.0185e-07	1.10235e-06	1.81735e-06	3.07045e-06	5.21771e-06	8.74678e-06	1.43353e-05	2.27026e-05	3.4423e-05	5.00138e-05	6.95195e-05	9.22424e-05	0.000116905	0.000140496	0.000161203	0.000178221	0.000192225	0.00020334	0.00021169	0.000218124	0.000220764	0.000218927	0.000212334	0.000210585	0.000201749	0.000203541	0.000432357	0.00144
744	3.2503e-06	1.91591e-07	4.00479e-09	1.57849e-10	2.37461e-11	1.63686e-11	2.98759e-11	9.02716e-11	3.55658e-10	1.46135e-09	5.60107e-09	1.77767e-08	4.42354e-08	8.5177e-08	1.30768e-07	1.67839e-07	1.93353e-07	2.15826e-07	2.48415e-07	3.06651e-07	4.12285e-07	6.02389e-07	9.46145e-07	1.55989e-06	2.63558e-06	4.47889e-06	7.50853e-06	1.23077e-05	1.94952e-05	2.95654e-05	4.2964e-05	5.97307e-05	7.92677e-05	0.000100493	0.000120809	0.000138656	0.000153335	0.000165426	0.000175035	0.000182273	0.000187908	0.000190276	0.000188783	0.000183199	0.000182035	0.000174721	0.000176592	0.00037577	0.00126
745	2.79385e-06	1.6464e-07	3.44067e-09	1.35587e-10	2.03935e-11	1.40556e-11	2.56515e-11	7.75001e-11	3.05317e-10	1.25443e-09	4.80785e-09	1.52588e-08	3.7969e-08	7.31092e-08	1.12238e-07	1.44056e-07	1.65953e-07	1.8524e-07	2.13211e-07	2.63194e-07	3.53859e-07	5.17023e-07	8.12077e-07	1.33891e-06	2.2623e-06	3.84468e-06	6.44557e-06	1.05668e-05	1.6741e-05	2.53933e-05	3.69079e-05	5.13203e-05	6.8118e-05	8.63852e-05	0.000103881	0.000119262	0.000131924	0.000142363	0.00015067	0.000156943	0.000161877	0.000163998	0.000162789	0.000158061	0.000157357	0.000151314	0.00015321	0.00032659	0.00109
746	2.40151e-06	1.41479e-07	2.95601e-09	1.16464e-10	1.75142e-11	1.20695e-11	2.20244e-11	6.65355e-11	2.62101e-10	1.07681e-09	4.12696e-09	1.30975e-08	3.25903e-08	6.27512e-08	9.63347e-08	1.23643e-07	1.42436e-07	1.58989e-07	1.82995e-07	2.25895e-07	3.03712e-07	4.43754e-07	6.97006e-07	1.14923e-06	1.94189e-06	3.30028e-06	5.53309e-06	9.07216e-06	1.43759e-05	2.18099e-05	3.17054e-05	4.40941e-05	5.85366e-05	7.42577e-05	8.93245e-05	0.00010258	0.000113502	0.000122515	0.000129697	0.000135134	0.000139453	0.000141349	0.000140374	0.000136373	0.000136023	0.000131042	0.000132924	0.000283845	0.000952192
747	2.06427e-06	1.21577e-07	2.53963e-09	1.00039e-10	1.50415e-11	1.0364e-11	1.89102e-11	5.71222e-11	2.25002e-10	9.24332e-10	3.5425e-09	1.12424e-08	2.79736e-08	5.38608e-08	8.26846e-08	1.06122e-07	1.22252e-07	1.36458e-07	1.57061e-07	1.93882e-07	2.60672e-07	3.80869e-07	5.98241e-07	9.86429e-07	1.66686e-06	2.83297e-06	4.74978e-06	7.78894e-06	1.23449e-05	1.87322e-05	2.72363e-05	3.78853e-05	5.03029e-05	6.38328e-05	7.68078e-05	8.82324e-05	9.76528e-05	0.000105435	0.000111643	0.000116355	0.000120134	0.000121828	0.000121045	0.00011766	0.000117582	0.000113487	0.000115324	0.000246694	0.00082939
748	1.77438e-06	1.04475e-07	2.18189e-09	8.59302e-11	1.29179e-11	8.89951e-12	1.62363e-11	4.90407e-11	1.93154e-10	7.9345e-10	3.04082e-09	9.65002e-09	2.40108e-08	4.62299e-08	7.09686e-08	9.1084e-08	1.04927e-07	1.1712e-07	1.34803e-07	1.66406e-07	2.23731e-07	3.26895e-07	5.1347e-07	8.46687e-07	1.43078e-06	2.43182e-06	4.07737e-06	6.68723e-06	1.06008e-05	1.60888e-05	2.33971e-05	3.25508e-05	4.32273e-05	5.48714e-05	6.6045e-05	7.58912e-05	8.40167e-05	9.07354e-05	9.61022e-05	0.000100185	0.000103492	0.000105003	0.000104378	0.000101515	0.000101641	9.82824e-05	0.000100054	0.000214406	0.000722423
749	1.52521e-06	8.97783e-08	1.87455e-09	7.38113e-11	1.10941e-11	7.64197e-12	1.39405e-11	4.21025e-11	1.65815e-10	6.811e-10	2.61018e-09	8.28319e-09	2.06095e-08	3.96802e-08	6.09128e-08	7.81771e-08	9.00583e-08	1.00523e-07	1.15699e-07	1.42824e-07	1.92025e-07	2.8057e-07	4.40712e-07	7.26742e-07	1.22814e-06	2.08748e-06	3.50015e-06	5.74135e-06	9.10316e-06	1.38184e-05	2.00991e-05	2.79675e-05	3.71469e-05	4.7168e-05	5.67904e-05	6.52761e-05	7.22847e-05	7.80853e-05	8.27245e-05	8.62629e-05	8.91553e-05	9.0501e-05	9.00057e-05	8.75849e-05	8.78607e-05	8.5115e-05	8.68052e-05	0.000186342	0.00062925
750	1.31103e-06	7.71493e-08	1.6105e-09	6.34016e-11	9.52777e-12	6.56214e-12	1.19694e-11	3.6146e-11	1.42345e-10	5.8466e-10	2.24053e-09	7.10996e-09	1.769e-08	3.40584e-08	5.22818e-08	6.70992e-08	7.72963e-08	8.62772e-08	9.93029e-08	1.22584e-07	1.64813e-07	2.4081e-07	3.78264e-07	6.23789e-07	1.0542e-06	1.7919e-06	3.00465e-06	4.92926e-06	7.81709e-06	1.18684e-05	1.72659e-05	2.40295e-05	3.19219e-05	4.05462e-05	4.88325e-05	5.61458e-05	6.21909e-05	6.71988e-05	7.12091e-05	7.42752e-05	7.68044e-05	7.8002e-05	7.76122e-05	7.55664e-05	7.59487e-05	7.37116e-05	7.53109e-05	0.000161952	0.000548092
751	1.12692e-06	6.62968e-08	1.38365e-09	5.446e-11	8.18262e-12	5.6349e-12	1.02769e-11	3.10322e-11	1.22197e-10	5.01875e-10	1.92324e-09	6.10292e-09	1.5184e-08	2.92332e-08	4.48738e-08	5.75911e-08	6.63428e-08	7.40506e-08	8.52301e-08	1.05212e-07	1.41457e-07	2.06684e-07	3.24665e-07	5.35421e-07	9.04892e-07	1.53817e-06	2.57929e-06	4.23204e-06	6.71271e-06	1.01936e-05	1.48321e-05	2.06459e-05	2.74317e-05	3.48539e-05	4.19898e-05	4.82925e-05	5.35066e-05	5.78301e-05	6.12965e-05	6.39533e-05	6.61645e-05	6.72292e-05	6.69252e-05	6.5197e-05	6.56516e-05	6.38358e-05	6.53385e-05	0.000140753	0.0004774
752	9.68673e-07	5.6971e-08	1.18875e-09	4.67796e-11	7.02738e-12	4.83868e-12	8.82382e-12	2.6642e-11	1.04901e-10	4.30812e-10	1.65087e-09	5.23852e-09	1.30331e-08	2.50916e-08	3.85156e-08	4.94304e-08	5.69416e-08	6.35568e-08	7.31518e-08	9.03021e-08	1.21411e-07	1.77395e-07	2.7866e-07	4.59572e-07	7.76732e-07	1.32037e-06	2.21415e-06	3.63344e-06	5.76435e-06	8.75512e-06	1.27414e-05	1.77389e-05	2.35732e-05	2.99608e-05	3.61058e-05	4.15377e-05	4.60349e-05	4.97675e-05	5.27638e-05	5.50658e-05	5.69985e-05	5.79441e-05	5.77096e-05	5.62504e-05	5.67504e-05	5.5283e-05	5.66864e-05	0.000122329	0.000415823
753	8.32647e-07	4.89571e-08	1.02131e-09	4.01823e-11	6.03526e-12	4.15497e-12	7.57618e-12	2.28728e-11	9.00537e-11	3.69812e-10	1.41709e-09	4.49655e-09	1.11869e-08	2.15367e-08	3.30583e-08	4.24261e-08	4.88727e-08	5.45501e-08	6.27851e-08	7.75052e-08	1.04205e-07	1.52257e-07	2.39175e-07	3.94468e-07	6.66725e-07	1.13341e-06	1.9007e-06	3.11951e-06	4.94998e-06	7.51965e-06	1.09454e-05	1.52411e-05	2.02574e-05	2.57546e-05	3.10464e-05	3.57277e-05	3.96066e-05	4.28289e-05	4.54188e-05	4.74133e-05	4.91022e-05	4.99413e-05	4.9763e-05	4.85314e-05	4.9056e-05	4.7876e-05	4.91798e-05	0.000106316	0.000362188
754	7.15724e-07	4.20705e-08	8.77454e-10	3.45155e-11	5.18321e-12	3.56788e-12	6.50497e-12	1.9637e-11	7.73076e-11	3.1745e-10	1.21641e-09	3.85968e-09	9.60222e-09	1.84856e-08	2.83742e-08	3.64144e-08	4.19472e-08	4.68198e-08	5.38877e-08	6.65218e-08	8.94385e-08	1.3068e-07	2.05285e-07	3.38587e-07	5.72298e-07	9.72924e-07	1.63163e-06	2.67827e-06	4.25067e-06	6.45851e-06	9.40257e-06	1.30951e-05	1.7408e-05	2.21389e-05	2.6696e-05	3.07303e-05	3.40759e-05	3.68577e-05	3.90963e-05	4.08242e-05	4.22998e-05	4.30438e-05	4.29105e-05	4.18715e-05	4.24046e-05	4.14613e-05	4.26671e-05	9.23991e-05	0.000315469
755	6.15221e-07	3.61528e-08	7.53863e-10	2.9648e-11	4.45146e-12	3.06375e-12	5.58522e-12	1.68589e-11	6.63658e-11	2.72503e-10	1.04415e-09	3.31302e-09	8.24204e-09	1.58667e-08	2.43539e-08	3.12545e-08	3.60031e-08	4.01851e-08	4.62512e-08	5.7095e-08	7.67643e-08	1.12162e-07	1.76197e-07	2.90622e-07	4.91245e-07	8.35163e-07	1.40065e-06	2.29945e-06	3.65015e-06	5.54713e-06	8.07721e-06	1.12512e-05	1.49594e-05	1.90309e-05	2.29551e-05	2.64319e-05	2.93175e-05	3.1719e-05	3.36539e-05	3.51508e-05	3.64397e-05	3.70988e-05	3.70016e-05	3.61255e-05	3.66551e-05	3.59059e-05	3.70167e-05	8.03033e-05	0.000274775
756	5.28833e-07	3.10675e-08	6.47681e-10	2.5467e-11	3.82302e-12	2.63086e-12	4.79553e-12	1.44739e-11	5.69727e-11	2.33919e-10	8.96287e-10	2.84379e-09	7.07454e-09	1.36189e-08	2.09033e-08	2.68259e-08	3.09015e-08	3.44906e-08	3.96969e-08	4.90041e-08	6.58862e-08	9.6268e-08	1.51231e-07	2.49453e-07	4.21672e-07	7.16909e-07	1.20237e-06	1.97421e-06	3.13448e-06	4.76435e-06	6.93867e-06	9.66697e-06	1.28552e-05	1.63591e-05	1.97385e-05	2.27348e-05	2.52236e-05	2.72967e-05	2.8969e-05	3.02659e-05	3.13914e-05	3.19748e-05	3.19062e-05	3.11679e-05	3.16849e-05	3.10948e-05	3.21145e-05	6.97906e-05	0.000239329
757	4.54576e-07	2.66976e-08	5.56456e-10	2.18756e-11	3.28332e-12	2.25914e-12	4.11751e-12	1.24263e-11	4.89093e-11	2.008e-10	7.69366e-10	2.44103e-09	6.07244e-09	1.16895e-08	1.79416e-08	2.30248e-08	2.65227e-08	2.96031e-08	3.40716e-08	4.20599e-08	5.65498e-08	8.26264e-08	1.29803e-07	2.14116e-07	3.61953e-07	6.154e-07	1.03216e-06	1.69497e-06	2.69166e-06	4.09205e-06	5.96062e-06	8.30581e-06	1.1047e-05	1.40625e-05	1.69726e-05	1.95548e-05	2.17013e-05	2.3491e-05	2.49364e-05	2.60597e-05	2.70425e-05	2.75586e-05	2.75125e-05	2.68907e-05	2.73887e-05	2.69282e-05	2.78614e-05	6.06538e-05	0.000208454
758	3.90747e-07	2.29425e-08	4.78082e-10	1.87908e-11	2.81982e-12	1.93995e-12	3.53536e-12	1.06685e-11	4.19872e-11	1.7237e-10	6.6042e-10	2.09531e-09	5.2123e-09	1.00335e-08	1.53996e-08	1.97624e-08	2.27646e-08	2.54083e-08	2.92434e-08	3.60999e-08	4.85365e-08	7.09181e-08	1.11411e-07	1.83785e-07	3.10692e-07	5.28265e-07	8.86048e-07	1.45524e-06	2.3114e-06	3.51461e-06	5.12044e-06	7.13632e-06	9.49316e-06	1.20883e-05	1.45943e-05	1.68196e-05	1.86709e-05	2.02159e-05	2.1465e-05	2.24381e-05	2.3296e-05	2.37522e-05	2.37238e-05	2.32003e-05	2.36749e-05	2.33199e-05	2.41714e-05	5.27129e-05	0.000181561
759	3.35883e-07	1.97156e-08	4.10749e-10	1.6141e-11	2.42175e-12	1.66586e-12	3.03553e-12	9.15932e-12	3.60449e-11	1.47966e-10	5.66903e-10	1.79857e-09	4.47402e-09	8.61217e-09	1.32178e-08	1.69623e-08	1.9539e-08	2.18079e-08	2.50996e-08	3.09845e-08	4.16589e-08	6.0869e-08	9.56257e-08	1.57752e-07	2.66692e-07	4.53469e-07	7.60621e-07	1.24941e-06	1.98487e-06	3.01867e-06	4.3987e-06	6.13151e-06	8.15788e-06	1.03912e-05	1.25493e-05	1.4467e-05	1.60637e-05	1.73974e-05	1.8477e-05	1.93198e-05	2.00686e-05	2.04716e-05	2.04568e-05	2.00163e-05	2.04646e-05	2.01949e-05	2.097e-05	4.58113e-05	0.000158136
760	2.88723e-07	1.69426e-08	3.529e-10	1.3865e-11	2.0799e-12	1.43051e-12	2.60638e-12	7.86368e-12	3.09438e-11	1.27018e-10	4.86631e-10	1.54386e-09	3.84032e-09	7.3922e-09	1.13452e-08	1.4559e-08	1.67705e-08	1.87179e-08	2.1543e-08	2.6594e-08	3.57559e-08	5.22441e-08	8.20771e-08	1.35406e-07	2.28924e-07	3.89264e-07	6.52951e-07	1.0727e-06	1.70447e-06	2.59271e-06	3.7787e-06	5.26819e-06	7.01044e-06	8.93247e-06	1.07908e-05	1.24435e-05	1.38206e-05	1.49718e-05	1.59048e-05	1.66349e-05	1.72883e-05	1.7644e-05	1.76396e-05	1.72693e-05	1.76895e-05	1.74887e-05	1.81925e-05	3.98131e-05	0.000137733
761	2.48187e-07	1.45598e-08	3.03201e-10	1.191e-11	1.78631e-12	1.22841e-12	2.23791e-12	6.75136e-12	2.65647e-11	1.09036e-10	4.17727e-10	1.32522e-09	3.2964e-09	6.34507e-09	9.73792e-09	1.24963e-08	1.43943e-08	1.60657e-08	1.84905e-08	2.28258e-08	3.06896e-08	4.48415e-08	7.04484e-08	1.16226e-07	1.96505e-07	3.34151e-07	5.60525e-07	9.20986e-07	1.46369e-06	2.22687e-06	3.24609e-06	4.52644e-06	6.0244e-06	7.6785e-06	9.27876e-06	1.0703e-05	1.18907e-05	1.28845e-05	1.36908e-05	1.43231e-05	1.48931e-05	1.5207e-05	1.52104e-05	1.48992e-05	1.52907e-05	1.5145e-05	1.57828e-05	3.46e-05	0.000119961
762	2.13343e-07	1.25122e-08	2.60503e-10	1.02307e-11	1.53417e-12	1.05487e-12	1.92155e-12	5.79642e-12	2.28055e-11	9.36002e-11	3.58583e-10	1.13756e-09	2.82953e-09	5.44631e-09	8.3584e-09	1.07259e-08	1.2355e-08	1.37894e-08	1.58706e-08	1.95917e-08	2.63412e-08	3.84881e-08	6.04676e-08	9.97639e-08	1.68678e-07	2.86843e-07	4.81184e-07	7.90732e-07	1.25692e-06	1.91266e-06	2.78857e-06	3.88914e-06	5.17707e-06	6.60058e-06	7.97862e-06	9.20602e-06	1.02303e-05	1.10881e-05	1.1785e-05	1.23326e-05	1.28298e-05	1.31065e-05	1.31157e-05	1.28544e-05	1.32172e-05	1.31154e-05	1.36922e-05	3.00694e-05	0.000104482
763	1.83392e-07	1.07526e-08	2.23819e-10	8.78825e-12	1.31763e-12	9.05857e-13	1.64993e-12	4.97659e-12	1.95784e-11	8.03504e-11	3.07814e-10	9.76479e-10	2.42881e-09	4.67489e-09	7.17436e-09	9.20639e-09	1.06046e-08	1.18357e-08	1.3622e-08	1.68159e-08	2.26091e-08	3.3035e-08	5.19012e-08	8.56338e-08	1.44793e-07	2.46234e-07	4.13076e-07	6.78904e-07	1.07937e-06	1.64279e-06	2.39555e-06	3.34158e-06	4.44894e-06	5.67401e-06	6.86068e-06	7.91842e-06	8.80181e-06	9.54227e-06	1.01444e-05	1.06187e-05	1.10523e-05	1.12962e-05	1.13094e-05	1.10902e-05	1.14248e-05	1.13577e-05	1.18785e-05	2.61318e-05	9.09991e-05
764	1.57648e-07	9.2406e-09	1.92303e-10	7.54927e-12	1.13167e-12	7.77901e-13	1.41671e-12	4.27275e-12	1.68082e-11	6.89768e-11	2.64236e-10	8.38215e-10	2.08486e-09	4.01277e-09	6.15811e-09	7.90221e-09	9.10227e-09	1.01589e-08	1.16921e-08	1.44335e-08	1.9406e-08	2.83548e-08	4.45487e-08	7.35055e-08	1.24291e-07	2.11375e-07	3.5461e-07	5.82895e-07	9.26911e-07	1.411e-06	2.05793e-06	2.87113e-06	3.82323e-06	4.87753e-06	5.89941e-06	6.81094e-06	7.5728e-06	8.21196e-06	8.73233e-06	9.14301e-06	9.52116e-06	9.73597e-06	9.75195e-06	9.56807e-06	9.87544e-06	9.83553e-06	1.0305e-05	2.27097e-05	7.92556e-05
765	1.3552e-07	7.94129e-09	1.65227e-10	6.48504e-12	9.71963e-13	6.68026e-13	1.21647e-12	3.6685e-12	1.44301e-11	5.92139e-11	2.2683e-10	7.19537e-10	1.78963e-09	3.44447e-09	5.28587e-09	6.78286e-09	7.81287e-09	8.7198e-09	1.00357e-08	1.23887e-08	1.66568e-08	2.43379e-08	3.82382e-08	6.30956e-08	1.06692e-07	1.81453e-07	3.04423e-07	5.00468e-07	7.9599e-07	1.21193e-06	1.7679e-06	2.46693e-06	3.28555e-06	4.19288e-06	5.07286e-06	5.85839e-06	6.51544e-06	7.06714e-06	7.51681e-06	7.87244e-06	8.20212e-06	8.39123e-06	8.40895e-06	8.25487e-06	8.53619e-06	8.51734e-06	8.93984e-06	1.97356e-05	6.90272e-05
766	1.16499e-07	6.82477e-09	1.41965e-10	5.57091e-12	8.34807e-13	5.73679e-13	1.04455e-12	3.14975e-12	1.23886e-11	5.08335e-11	1.94722e-10	6.1767e-10	1.53623e-09	2.9567e-09	4.53724e-09	5.82214e-09	6.70621e-09	7.48462e-09	8.61408e-09	1.06338e-08	1.42973e-08	2.08903e-08	3.2822e-08	5.41605e-08	9.15869e-08	1.55769e-07	2.61341e-07	4.29701e-07	6.83568e-07	1.04096e-06	1.51877e-06	2.11966e-06	2.82351e-06	3.60437e-06	4.36214e-06	5.0391e-06	5.60575e-06	6.08196e-06	6.47053e-06	6.77846e-06	7.06585e-06	7.23225e-06	7.25092e-06	7.12191e-06	7.37855e-06	7.37581e-06	7.75553e-06	1.71509e-05	6.01185e-05
767	1.00149e-07	5.86533e-09	1.21981e-10	4.78571e-12	7.17017e-13	4.92665e-13	8.96943e-13	2.7044e-12	1.06361e-11	4.36398e-11	1.67162e-10	5.30233e-10	1.31873e-09	2.53803e-09	3.89469e-09	4.99757e-09	5.75639e-09	6.42451e-09	7.39396e-09	9.1276e-09	1.22722e-08	1.79313e-08	2.81734e-08	4.64914e-08	7.86212e-08	1.33721e-07	2.24359e-07	3.68946e-07	5.87031e-07	8.94115e-07	1.30475e-06	1.82129e-06	2.42647e-06	3.09849e-06	3.75104e-06	4.33442e-06	4.82312e-06	5.23416e-06	5.56992e-06	5.83655e-06	6.08702e-06	6.23336e-06	6.25238e-06	6.14446e-06	6.37791e-06	6.38726e-06	6.7281e-06	1.49047e-05	5.23593e-05
768	8.60962e-08	5.04087e-09	1.04811e-10	4.11127e-12	6.1586e-13	4.231e-13	7.70208e-13	2.32206e-12	9.13168e-12	3.74649e-11	1.43505e-10	4.55182e-10	1.13205e-09	2.17869e-09	3.3432e-09	4.28987e-09	4.94119e-09	5.51465e-09	6.34677e-09	7.83488e-09	1.05341e-08	1.53918e-08	2.41836e-08	3.9909e-08	6.74921e-08	1.14797e-07	1.92613e-07	3.16785e-07	5.04135e-07	7.67997e-07	1.12091e-06	1.56494e-06	2.08529e-06	2.66365e-06	3.22559e-06	3.72834e-06	4.14979e-06	4.50458e-06	4.79471e-06	5.02557e-06	5.24383e-06	5.37248e-06	5.39138e-06	5.30118e-06	5.51299e-06	5.5312e-06	5.83677e-06	1.29526e-05	4.56014e-05
769	7.40167e-08	4.3324e-09	9.00605e-11	3.53196e-12	5.28986e-13	3.63366e-13	6.61395e-13	1.99382e-12	7.84025e-12	3.21644e-11	1.23199e-10	3.90763e-10	9.71815e-10	1.87027e-09	2.86987e-09	3.68246e-09	4.24153e-09	4.73376e-09	5.44802e-09	6.72539e-09	9.04238e-09	1.32121e-08	2.07592e-08	3.42592e-08	5.79395e-08	9.85522e-08	1.65363e-07	2.72004e-07	4.32953e-07	6.5968e-07	9.62995e-07	1.34469e-06	1.79211e-06	2.28986e-06	2.77378e-06	3.20705e-06	3.57052e-06	3.87675e-06	4.12744e-06	4.32732e-06	4.51748e-06	4.63053e-06	4.64898e-06	4.57366e-06	4.76538e-06	4.7899e-06	5.06353e-06	1.12561e-05	3.97156e-05
770	6.36337e-08	3.72361e-09	7.7388e-11	3.03436e-12	4.54379e-13	3.12074e-13	5.67971e-13	1.71203e-12	6.73163e-12	2.76146e-11	1.05769e-10	3.3547e-10	8.34283e-10	1.60555e-09	2.46362e-09	3.16114e-09	3.64104e-09	4.06354e-09	4.67665e-09	5.77316e-09	7.76209e-09	1.13415e-08	1.78202e-08	2.94099e-08	4.97401e-08	8.46083e-08	1.41971e-07	2.33559e-07	3.7183e-07	5.66652e-07	8.27341e-07	1.15547e-06	1.54018e-06	1.96857e-06	2.38531e-06	2.75869e-06	3.07216e-06	3.33648e-06	3.5531e-06	3.72615e-06	3.8918e-06	3.99109e-06	4.00885e-06	3.94601e-06	4.11918e-06	4.14797e-06	4.39274e-06	9.78192e-06	3.45896e-05
771	5.47091e-08	3.20047e-09	6.65008e-11	2.60695e-12	3.90308e-13	2.68031e-13	4.87759e-13	1.47011e-12	5.77996e-12	2.37092e-11	9.0808e-11	2.88011e-10	7.16238e-10	1.37835e-09	2.11494e-09	2.71371e-09	3.12566e-09	3.48833e-09	4.01463e-09	4.95591e-09	6.66328e-09	9.73594e-09	1.52977e-08	2.52478e-08	4.27023e-08	7.26395e-08	1.21891e-07	2.00553e-07	3.19344e-07	4.86756e-07	7.10815e-07	9.929e-07	1.3237e-06	1.6924e-06	2.05129e-06	2.37308e-06	2.64342e-06	2.87157e-06	3.05873e-06	3.20855e-06	3.35283e-06	3.44001e-06	3.45691e-06	3.40454e-06	3.56065e-06	3.5921e-06	3.81085e-06	8.50083e-06	3.01254e-05
772	4.7038e-08	2.75093e-09	5.71475e-11	2.23983e-12	3.35284e-13	2.30213e-13	4.18892e-13	1.26242e-12	4.96303e-12	2.03568e-11	7.79662e-11	2.47274e-10	6.14919e-10	1.18334e-09	1.81568e-09	2.3297e-09	2.68332e-09	2.99465e-09	3.44645e-09	4.25451e-09	5.72022e-09	8.358e-09	1.31327e-08	2.16755e-08	3.66616e-08	6.23658e-08	1.04655e-07	1.72217e-07	2.74276e-07	4.18139e-07	6.1072e-07	8.53228e-07	1.13769e-06	1.45502e-06	1.7641e-06	2.04142e-06	2.27458e-06	2.4715e-06	2.63322e-06	2.76292e-06	2.88857e-06	2.96508e-06	2.98101e-06	2.93742e-06	3.0779e-06	3.11077e-06	3.30608e-06	7.3876e-06	2.62376e-05
773	4.04443e-08	2.36465e-09	4.91119e-11	1.9245e-12	2.8803e-13	1.9774e-13	3.59764e-13	1.08413e-12	4.26175e-12	1.74793e-11	6.69434e-11	2.12309e-10	5.27956e-10	1.01597e-09	1.55884e-09	2.00011e-09	2.30369e-09	2.57095e-09	2.95881e-09	3.65253e-09	4.91085e-09	7.17539e-09	1.12746e-08	1.86094e-08	3.14767e-08	5.35475e-08	8.98599e-08	1.4789e-07	2.35578e-07	3.59208e-07	5.2474e-07	7.33232e-07	9.77844e-07	1.25098e-06	1.51717e-06	1.75618e-06	1.95727e-06	2.12724e-06	2.26698e-06	2.37926e-06	2.48867e-06	2.55579e-06	2.5707e-06	2.53445e-06	2.66065e-06	2.69399e-06	2.86822e-06	6.42026e-06	2.2852e-05
774	3.47768e-08	2.03271e-09	4.22086e-11	1.65365e-12	2.47449e-13	1.69856e-13	3.08999e-13	9.31061e-13	3.65976e-12	1.50093e-11	5.74821e-11	1.82298e-10	4.53315e-10	8.72314e-10	1.3384e-09	1.71725e-09	1.97788e-09	2.20732e-09	2.5403e-09	3.13589e-09	4.21622e-09	6.16043e-09	9.67995e-09	1.59778e-08	2.70265e-08	4.59783e-08	7.71601e-08	1.27006e-07	2.0235e-07	3.08597e-07	4.50885e-07	6.3014e-07	8.40498e-07	1.0756e-06	1.30486e-06	1.51086e-06	1.68429e-06	1.83101e-06	1.95175e-06	2.04895e-06	2.14421e-06	2.20307e-06	2.21693e-06	2.18683e-06	2.30004e-06	2.33311e-06	2.48841e-06	5.57972e-06	1.99037e-05
775	2.99054e-08	1.74749e-09	3.62779e-11	1.42101e-12	2.126e-13	1.45914e-13	2.65414e-13	7.99658e-13	3.143e-12	1.28892e-11	4.93612e-11	1.5654e-10	3.89252e-10	7.49021e-10	1.1492e-09	1.47448e-09	1.69825e-09	1.89524e-09	2.18112e-09	2.6925e-09	3.62007e-09	5.28936e-09	8.31131e-09	1.37192e-08	2.32068e-08	3.94813e-08	6.62591e-08	1.09078e-07	1.73818e-07	2.65132e-07	3.87447e-07	5.41573e-07	7.22483e-07	9.24858e-07	1.12232e-06	1.29987e-06	1.44946e-06	1.57611e-06	1.68043e-06	1.76458e-06	1.84751e-06	1.89911e-06	1.91192e-06	1.88695e-06	1.98837e-06	2.02065e-06	2.15898e-06	4.84938e-06	1.73364e-05
776	2.57183e-08	1.5024e-09	3.11828e-11	1.22119e-12	1.82672e-13	1.25356e-13	2.27994e-13	6.86852e-13	2.69941e-12	1.10694e-11	4.23907e-11	1.34431e-10	3.34268e-10	6.43202e-10	9.86824e-10	1.26613e-09	1.45826e-09	1.6274e-09	1.87287e-09	2.31197e-09	3.10843e-09	4.54179e-09	7.13671e-09	1.17807e-08	1.99284e-08	3.39049e-08	5.69021e-08	9.36864e-08	1.49319e-07	2.27805e-07	3.32957e-07	4.65485e-07	6.21079e-07	7.95293e-07	9.65376e-07	1.11842e-06	1.24745e-06	1.35678e-06	1.44692e-06	1.51976e-06	1.59195e-06	1.63717e-06	1.64896e-06	1.62828e-06	1.71902e-06	1.75012e-06	1.87324e-06	4.21483e-06	1.5101e-05
777	2.21194e-08	1.29179e-09	2.68058e-11	1.04956e-12	1.56971e-13	1.07704e-13	1.95867e-13	5.90012e-13	2.31864e-12	9.50733e-12	3.64079e-11	1.15454e-10	2.87076e-10	5.52382e-10	8.47466e-10	1.08731e-09	1.2523e-09	1.39754e-09	1.60833e-09	1.98539e-09	2.66935e-09	3.90022e-09	6.12864e-09	1.0117e-08	1.71146e-08	2.91185e-08	4.88706e-08	8.04736e-08	1.28284e-07	1.95749e-07	2.86154e-07	4.00119e-07	5.33951e-07	6.83934e-07	8.30446e-07	9.62376e-07	1.07368e-06	1.16805e-06	1.24595e-06	1.30901e-06	1.37184e-06	1.41146e-06	1.42226e-06	1.40515e-06	1.48625e-06	1.5159e-06	1.62542e-06	3.66353e-06	1.31546e-05
778	1.90261e-08	1.11083e-09	2.30455e-11	9.02152e-13	1.349e-13	9.25472e-14	1.68285e-13	5.06879e-13	1.99178e-12	8.16658e-12	3.12727e-11	9.91674e-11	2.46572e-10	4.74436e-10	7.27865e-10	9.33849e-10	1.07554e-09	1.20027e-09	1.38129e-09	1.70513e-09	2.29252e-09	3.34962e-09	5.2635e-09	8.68912e-09	1.46995e-08	2.50103e-08	4.1977e-08	6.91312e-08	1.10224e-07	1.6822e-07	2.45953e-07	3.43966e-07	4.59089e-07	5.88223e-07	7.14442e-07	8.28179e-07	9.24198e-07	1.00567e-06	1.07299e-06	1.12758e-06	1.18226e-06	1.21697e-06	1.22683e-06	1.2127e-06	1.2851e-06	1.31312e-06	1.4105e-06	3.18459e-06	1.14601e-05
779	1.63674e-08	9.55334e-10	1.98152e-11	7.7554e-13	1.15947e-13	7.95334e-14	1.44605e-13	4.35514e-13	1.71122e-12	7.01578e-12	2.68651e-11	8.51886e-11	2.1181e-10	4.0754e-10	6.25221e-10	8.02146e-10	9.23846e-10	1.03097e-09	1.18645e-09	1.4646e-09	1.96913e-09	2.87711e-09	4.52104e-09	7.46368e-09	1.26268e-08	2.14844e-08	3.60601e-08	5.93945e-08	9.47168e-08	1.44579e-07	2.11425e-07	2.95728e-07	3.94769e-07	5.05964e-07	6.14714e-07	7.12777e-07	7.95617e-07	8.65963e-07	9.24142e-07	9.71403e-07	1.01899e-06	1.04938e-06	1.05835e-06	1.0467e-06	1.11128e-06	1.13759e-06	1.22411e-06	2.76853e-06	9.98481e-06
780	1.40823e-08	8.21725e-10	1.70401e-11	6.66794e-13	9.96714e-14	6.83595e-14	1.24276e-13	3.74251e-13	1.47039e-12	6.02804e-12	2.30822e-11	7.31911e-11	1.81975e-10	3.50127e-10	5.37132e-10	6.8912e-10	7.93664e-10	8.85685e-10	1.01925e-09	1.25819e-09	1.69161e-09	2.47161e-09	3.88388e-09	6.412e-09	1.08479e-08	1.84582e-08	3.09816e-08	5.10364e-08	8.14031e-08	1.24279e-07	1.8177e-07	2.5429e-07	3.39507e-07	4.35269e-07	5.28978e-07	6.13539e-07	6.85018e-07	7.45761e-07	7.96046e-07	8.36966e-07	8.7838e-07	9.04987e-07	9.13124e-07	9.03538e-07	9.61085e-07	9.85634e-07	1.06248e-06	2.40713e-06	8.70061e-06
781	1.21182e-08	7.06922e-10	1.46562e-11	5.73396e-13	8.56951e-14	5.87657e-14	1.06823e-13	3.21662e-13	1.26368e-12	5.18026e-12	1.98354e-11	6.28942e-11	1.56371e-10	3.00856e-10	4.61534e-10	5.92123e-10	6.81945e-10	7.61006e-10	8.75762e-10	1.08106e-09	1.45346e-09	2.12363e-09	3.3371e-09	5.50946e-09	9.32128e-09	1.58609e-08	2.66229e-08	4.38619e-08	6.99726e-08	1.06847e-07	1.563e-07	2.18694e-07	2.9203e-07	3.74513e-07	4.55276e-07	5.28204e-07	5.8989e-07	6.42348e-07	6.85816e-07	7.21249e-07	7.5729e-07	7.80581e-07	7.87943e-07	7.8007e-07	8.31316e-07	8.54109e-07	9.22338e-07	2.09323e-06	7.5828e-06
782	1.04302e-08	6.08281e-10	1.26084e-11	4.93179e-13	7.36936e-14	5.05286e-14	9.18393e-14	2.76519e-13	1.08624e-12	4.45262e-12	1.70488e-11	5.40571e-11	1.34396e-10	2.58571e-10	3.96658e-10	5.08884e-10	5.86074e-10	6.54013e-10	7.52629e-10	9.2906e-10	1.24909e-09	1.82502e-09	2.86788e-09	4.73493e-09	8.0111e-09	1.36319e-08	2.2882e-08	3.77036e-08	6.01592e-08	9.1878e-08	1.34426e-07	1.88119e-07	2.51241e-07	3.22302e-07	3.9192e-07	4.54828e-07	5.08071e-07	5.53383e-07	5.90964e-07	6.21649e-07	6.53016e-07	6.73402e-07	6.80048e-07	6.73595e-07	7.19201e-07	7.40273e-07	8.00831e-07	1.82061e-06	6.60994e-06
783	8.97944e-09	5.23527e-10	1.08493e-11	4.24286e-13	6.3388e-14	4.34565e-14	7.89767e-14	2.37769e-13	9.3395e-13	3.82812e-12	1.46572e-11	4.64729e-11	1.15538e-10	2.22284e-10	3.40985e-10	4.37453e-10	5.03803e-10	5.62201e-10	6.46968e-10	7.98625e-10	1.07372e-09	1.56878e-09	2.46523e-09	4.07027e-09	6.88674e-09	1.1719e-08	1.96716e-08	3.24177e-08	5.17346e-08	7.90253e-08	1.15641e-07	1.61857e-07	2.16202e-07	2.77435e-07	3.3746e-07	3.91738e-07	4.37704e-07	4.76851e-07	5.09348e-07	5.35928e-07	5.63228e-07	5.8107e-07	5.87058e-07	5.81783e-07	6.22346e-07	6.41756e-07	6.95493e-07	1.58387e-06	5.76332e-06
784	7.7326e-09	4.50708e-10	9.33816e-12	3.65119e-13	5.45389e-14	3.73847e-14	6.79347e-14	2.04507e-13	8.03237e-13	3.29214e-12	1.26047e-11	3.99643e-11	9.93541e-11	1.91144e-10	2.93211e-10	3.76158e-10	4.33207e-10	4.83417e-10	5.56301e-10	6.86701e-10	9.23235e-10	1.34891e-09	2.11973e-09	3.49992e-09	5.92189e-09	1.00774e-08	1.69164e-08	2.78808e-08	4.45024e-08	6.79899e-08	9.95092e-08	1.39301e-07	1.86101e-07	2.38882e-07	2.90651e-07	3.37494e-07	3.77189e-07	4.11018e-07	4.39127e-07	4.62155e-07	4.8592e-07	5.01536e-07	5.06922e-07	5.02619e-07	5.38682e-07	5.56506e-07	6.04183e-07	1.37832e-06	5.02666e-06
785	6.66106e-09	3.88145e-10	8.04018e-12	3.14306e-13	4.69408e-14	3.2172e-14	5.84561e-14	1.75957e-13	6.9105e-13	2.83216e-12	1.08433e-11	3.43788e-11	8.54663e-11	1.64423e-10	2.52215e-10	3.23561e-10	3.7263e-10	4.15815e-10	4.78503e-10	5.90664e-10	7.94114e-10	1.16025e-09	1.82327e-09	3.01052e-09	5.09395e-09	8.66866e-09	1.4552e-08	2.3987e-08	3.82941e-08	5.85153e-08	8.56567e-08	1.19929e-07	1.60246e-07	2.05755e-07	2.50418e-07	2.9086e-07	3.2515e-07	3.54393e-07	3.78714e-07	3.9867e-07	4.19362e-07	4.3303e-07	4.37867e-07	4.34369e-07	4.66421e-07	4.82744e-07	5.25042e-07	1.19987e-06	4.38578e-06
786	5.74021e-09	3.34394e-10	6.92529e-12	2.7067e-13	4.04169e-14	2.7697e-14	5.03197e-14	1.51453e-13	5.94766e-13	2.43741e-12	9.33177e-12	2.95857e-11	7.35491e-11	1.41493e-10	2.17039e-10	2.78431e-10	3.20653e-10	3.57811e-10	4.11752e-10	5.08263e-10	6.83327e-10	9.98378e-10	1.56891e-09	2.59059e-09	4.38352e-09	7.45987e-09	1.25231e-08	2.06453e-08	3.29652e-08	5.03812e-08	7.37621e-08	1.03292e-07	1.38037e-07	1.77293e-07	2.15842e-07	2.50771e-07	2.80404e-07	3.05692e-07	3.26742e-07	3.44043e-07	3.62065e-07	3.7403e-07	3.78369e-07	3.75534e-07	4.04015e-07	4.1893e-07	4.56459e-07	1.04497e-06	3.82831e-06
787	4.94888e-09	2.88218e-10	5.96771e-12	2.33199e-13	3.48157e-14	2.38554e-14	4.33358e-14	1.30421e-13	5.12136e-13	2.09866e-12	8.03468e-12	2.54728e-11	6.33234e-11	1.21819e-10	1.86857e-10	2.39708e-10	2.76056e-10	3.08045e-10	3.54481e-10	4.37566e-10	5.88276e-10	8.59499e-10	1.35068e-09	2.2303e-09	3.77397e-09	6.4227e-09	1.07822e-08	1.77776e-08	2.83913e-08	4.33984e-08	6.35495e-08	8.90051e-08	1.18964e-07	1.52842e-07	1.86128e-07	2.1631e-07	2.4193e-07	2.63809e-07	2.82037e-07	2.97043e-07	3.12745e-07	3.23221e-07	3.2711e-07	3.24822e-07	3.50128e-07	3.63732e-07	3.97036e-07	9.10533e-07	3.34349e-06
788	4.26889e-09	2.48549e-10	5.14527e-12	2.01022e-13	3.00068e-14	2.05577e-14	3.73414e-14	1.12371e-13	4.41226e-13	1.80798e-12	6.92168e-12	2.19438e-11	5.45495e-11	1.04938e-10	1.60961e-10	2.06486e-10	2.37795e-10	2.65348e-10	3.05346e-10	3.76913e-10	5.0673e-10	7.40354e-10	1.16345e-09	1.92119e-09	3.25101e-09	5.53283e-09	9.28857e-09	1.53168e-08	2.44658e-08	3.74045e-08	5.47817e-08	7.67378e-08	1.02583e-07	1.31837e-07	1.60596e-07	1.86691e-07	2.08855e-07	2.27794e-07	2.43587e-07	2.56609e-07	2.70296e-07	2.79473e-07	2.82956e-07	2.81118e-07	3.03605e-07	3.15994e-07	3.45558e-07	7.93887e-07	2.92195e-06
789	3.68461e-09	2.14474e-10	4.43896e-12	1.73395e-13	2.58785e-14	1.77271e-14	3.21967e-14	9.68811e-14	3.80379e-13	1.55857e-12	5.96671e-12	1.8916e-11	4.70219e-11	9.04557e-11	1.38745e-10	1.77985e-10	2.04971e-10	2.2872e-10	2.63196e-10	3.24882e-10	4.36777e-10	6.38147e-10	1.00284e-09	1.65603e-09	2.80237e-09	4.76941e-09	8.00713e-09	1.32054e-08	2.10971e-08	3.22599e-08	4.7255e-08	6.62053e-08	8.85176e-08	1.13795e-07	1.38659e-07	1.61236e-07	1.80422e-07	1.96828e-07	2.10521e-07	2.21829e-07	2.33767e-07	2.4181e-07	2.44927e-07	2.43459e-07	2.63446e-07	2.74716e-07	3.00972e-07	6.92697e-07	2.55551e-06
790	3.18261e-09	1.85206e-10	3.83241e-12	1.49674e-13	2.23348e-14	1.52977e-14	2.77816e-14	8.35892e-14	3.2817e-13	1.34458e-12	5.1474e-12	1.63183e-11	4.0564e-11	7.80317e-11	1.19687e-10	1.53536e-10	1.76815e-10	1.97301e-10	2.2704e-10	2.80251e-10	3.76773e-10	5.50478e-10	8.65078e-10	1.42857e-09	2.41752e-09	4.11454e-09	6.90788e-09	1.1394e-08	1.82065e-08	2.78447e-08	4.07945e-08	5.71635e-08	7.64408e-08	9.82996e-08	1.19814e-07	1.39363e-07	1.55985e-07	1.70208e-07	1.82089e-07	1.91916e-07	2.02337e-07	2.09391e-07	2.12181e-07	2.11015e-07	2.28788e-07	2.39033e-07	2.62366e-07	6.04939e-07	2.23707e-06
791	2.75135e-09	1.60068e-10	3.3116e-12	1.29311e-13	1.9293e-14	1.32127e-14	2.3993e-14	7.21844e-14	2.83377e-13	1.16099e-12	4.44455e-12	1.409e-11	3.50245e-11	6.73747e-11	1.0334e-10	1.32566e-10	1.52664e-10	1.70352e-10	1.96029e-10	2.41972e-10	3.2531e-10	4.75288e-10	7.46923e-10	1.23349e-09	2.08745e-09	3.55286e-09	5.96502e-09	9.84008e-09	1.57264e-08	2.40561e-08	3.52499e-08	4.94024e-08	6.60731e-08	8.49937e-08	1.03627e-07	1.2057e-07	1.34985e-07	1.47327e-07	1.57646e-07	1.66195e-07	1.75299e-07	1.81491e-07	1.83988e-07	1.83071e-07	1.98885e-07	2.08193e-07	2.28946e-07	5.28852e-07	1.96042e-06
792	2.38088e-09	1.38481e-10	2.86444e-12	1.11831e-13	1.66825e-14	1.14236e-14	2.07423e-14	6.24e-14	2.44951e-13	1.00352e-12	3.84168e-12	1.21787e-11	3.02732e-11	5.82345e-11	8.93201e-11	1.14581e-10	1.31953e-10	1.47241e-10	1.69434e-10	2.09144e-10	2.81176e-10	4.10808e-10	6.45599e-10	1.06619e-09	1.80438e-09	3.07116e-09	5.15642e-09	8.50731e-09	1.35989e-08	2.08055e-08	3.04922e-08	4.27418e-08	5.71742e-08	7.35697e-08	8.97263e-08	1.04427e-07	1.16941e-07	1.27663e-07	1.36636e-07	1.44082e-07	1.52045e-07	1.57487e-07	1.59723e-07	1.59009e-07	1.73092e-07	1.81547e-07	2.00026e-07	4.62908e-07	1.72017e-06
793	2.0627e-09	1.19946e-10	2.48058e-12	9.68286e-14	1.44424e-14	9.88856e-15	1.79536e-14	5.4007e-14	2.11993e-13	8.68463e-13	3.32463e-12	1.05395e-11	2.61986e-11	5.03964e-11	7.72978e-11	9.91585e-11	1.14193e-10	1.27424e-10	1.46631e-10	1.80997e-10	2.43336e-10	3.55523e-10	5.58724e-10	9.22746e-10	1.56167e-09	2.65813e-09	4.46309e-09	7.36442e-09	1.17743e-08	1.80172e-08	2.64104e-08	3.70266e-08	4.95375e-08	6.37635e-08	7.77907e-08	9.05634e-08	1.01442e-07	1.1077e-07	1.18582e-07	1.25075e-07	1.32051e-07	1.36839e-07	1.38843e-07	1.38295e-07	1.5085e-07	1.58533e-07	1.75008e-07	4.05777e-07	1.51161e-06
794	1.78947e-09	1.04033e-10	2.15113e-12	8.39549e-14	1.25205e-14	8.57177e-15	1.55616e-14	4.68088e-14	1.83729e-13	7.52651e-13	2.88129e-12	9.13409e-12	2.27051e-11	4.36762e-11	6.69905e-11	8.59367e-11	9.89672e-11	1.10435e-10	1.27082e-10	1.56868e-10	2.10897e-10	3.08131e-10	4.84252e-10	7.99782e-10	1.35361e-09	2.30407e-09	3.86872e-09	6.38455e-09	1.02096e-08	1.56259e-08	2.29094e-08	3.2124e-08	4.29857e-08	5.53482e-08	6.75455e-08	7.86601e-08	8.81322e-08	9.6259e-08	1.03073e-07	1.08744e-07	1.14864e-07	1.19084e-07	1.20882e-07	1.2047e-07	1.31679e-07	1.38664e-07	1.53376e-07	3.56303e-07	1.33066e-06
795	1.5549e-09	9.03763e-11	1.86842e-12	7.29106e-14	1.0872e-14	7.44246e-15	1.35105e-14	4.06369e-14	1.59497e-13	6.53365e-13	2.50123e-12	7.92931e-12	1.97104e-11	3.79158e-11	5.81557e-11	7.4604e-11	8.59172e-11	9.5874e-11	1.10328e-10	1.36188e-10	1.83096e-10	2.67515e-10	4.2043e-10	6.944e-10	1.1753e-09	2.00062e-09	3.35933e-09	5.5447e-09	8.86839e-09	1.35758e-08	1.99073e-08	2.79195e-08	3.73663e-08	4.81286e-08	5.87539e-08	6.84432e-08	7.67057e-08	8.37997e-08	8.97532e-08	9.47171e-08	1.00096e-07	1.03823e-07	1.05439e-07	1.05137e-07	1.15161e-07	1.21519e-07	1.3468e-07	3.13483e-07	1.17374e-06
796	1.35358e-09	7.86582e-11	1.62591e-12	6.34384e-14	9.45841e-15	6.47423e-15	1.17522e-14	3.53465e-14	1.38728e-13	5.68274e-13	2.17551e-12	6.89684e-12	1.71442e-11	3.29797e-11	5.05853e-11	6.48936e-11	7.47356e-11	8.33981e-11	9.59725e-11	1.18469e-10	1.59277e-10	2.32718e-10	3.65751e-10	6.04115e-10	1.02253e-09	1.74065e-09	2.92291e-09	4.8251e-09	7.71902e-09	1.18187e-08	1.73341e-08	2.43152e-08	3.25483e-08	4.19373e-08	5.12126e-08	5.96774e-08	6.69002e-08	7.31061e-08	7.83195e-08	8.26735e-08	8.74124e-08	9.0711e-08	9.21672e-08	9.19543e-08	1.00936e-07	1.06731e-07	1.18532e-07	2.76446e-07	1.03776e-06
797	1.18085e-09	6.86077e-11	1.41796e-12	5.53177e-14	8.24674e-15	5.64441e-15	1.02454e-14	3.08134e-14	1.20934e-13	4.95376e-13	1.89649e-12	6.0124e-12	1.49459e-11	2.87516e-11	4.4101e-11	5.65764e-11	6.51586e-11	7.27128e-11	8.3678e-11	1.03295e-10	1.38879e-10	2.02918e-10	3.18925e-10	5.26798e-10	8.91703e-10	1.51801e-09	2.54918e-09	4.20879e-09	6.7345e-09	1.03134e-08	1.51294e-08	2.12267e-08	2.84194e-08	3.66301e-08	4.47468e-08	5.21602e-08	5.84899e-08	6.39326e-08	6.85095e-08	7.23386e-08	7.65246e-08	7.94523e-08	8.07673e-08	8.06274e-08	8.86952e-08	9.39861e-08	1.04594e-07	2.44434e-07	9.20001e-07
798	1.03274e-09	5.99918e-11	1.23973e-12	4.83591e-14	7.20865e-15	4.93359e-15	8.95478e-15	2.69312e-14	1.05695e-13	4.32956e-13	1.65757e-12	5.25513e-12	1.30639e-11	2.51318e-11	3.85497e-11	4.94562e-11	5.69601e-11	6.35657e-11	7.31537e-11	9.03059e-11	1.21418e-10	1.77411e-10	2.78846e-10	4.60619e-10	7.79725e-10	1.32745e-09	2.22929e-09	3.68123e-09	5.89166e-09	9.02457e-09	1.32415e-08	1.85817e-08	2.48831e-08	3.20836e-08	3.92066e-08	4.57175e-08	5.12806e-08	5.6068e-08	6.0098e-08	6.34757e-08	6.71847e-08	6.97914e-08	7.09824e-08	7.09019e-08	7.81686e-08	8.30102e-08	9.25741e-08	2.1679e-07	8.18128e-07
799	9.05822e-10	5.26105e-11	1.08708e-12	4.24002e-14	6.31986e-15	4.32508e-15	7.8501e-15	2.36086e-14	9.26549e-14	3.79541e-13	1.45313e-12	4.60718e-12	1.14535e-11	2.20347e-11	3.38003e-11	4.33648e-11	4.99464e-11	5.57407e-11	6.41507e-11	7.91947e-11	1.06483e-10	1.55592e-10	2.44563e-10	4.04014e-10	6.83945e-10	1.16446e-09	1.95568e-09	3.22997e-09	5.17061e-09	7.92186e-09	1.1626e-08	1.63182e-08	2.18565e-08	2.81916e-08	3.44628e-08	4.02e-08	4.51056e-08	4.93307e-08	5.28915e-08	5.58813e-08	5.91791e-08	6.15084e-08	6.25912e-08	6.25588e-08	6.91249e-08	7.3567e-08	8.22186e-08	1.92943e-07	7.30092e-07
800	7.97152e-10	4.62924e-11	9.56441e-13	3.73017e-14	5.55955e-15	3.80461e-15	6.90535e-15	2.07673e-14	8.15045e-14	3.33872e-13	1.27835e-12	4.05324e-12	1.00769e-11	1.93872e-11	2.97405e-11	3.81579e-11	4.39513e-11	4.90525e-11	5.64558e-11	6.96982e-11	9.37178e-11	1.36946e-10	2.15265e-10	3.55638e-10	6.02093e-10	1.02517e-09	1.72186e-09	2.8443e-09	4.55431e-09	6.97926e-09	1.0245e-08	1.4383e-08	1.92686e-08	2.4863e-08	3.0405e-08	3.54795e-08	3.98217e-08	4.3565e-08	4.67233e-08	4.93803e-08	5.23245e-08	5.44145e-08	5.54027e-08	5.54096e-08	6.13641e-08	6.54523e-08	7.33083e-08	1.72398e-07	6.54116e-07
801	7.04214e-10	4.08904e-11	8.4477e-13	3.29444e-14	4.90987e-15	3.35994e-15	6.09829e-15	1.83404e-14	7.19811e-14	2.9487e-13	1.12909e-12	3.5802e-12	8.9014e-12	1.71266e-11	2.6274e-11	3.37122e-11	3.88329e-11	4.33423e-11	4.98865e-11	6.1591e-11	8.28208e-11	1.21029e-10	1.90255e-10	3.14345e-10	5.32224e-10	9.06274e-10	1.52227e-09	2.51509e-09	4.02818e-09	6.17447e-09	9.06578e-09	1.27304e-08	1.70585e-08	2.20198e-08	2.69383e-08	3.14457e-08	3.5306e-08	3.8637e-08	4.14508e-08	4.38227e-08	4.64631e-08	4.8347e-08	4.92532e-08	4.9292e-08	5.47139e-08	5.84897e-08	6.56534e-08	1.54727e-07	5.88655e-07
802	6.24851e-10	3.62787e-11	7.49456e-13	2.9226e-14	4.35556e-15	2.9806e-15	5.40989e-15	1.62704e-14	6.38594e-14	2.61611e-13	1.00181e-12	3.17686e-12	7.89912e-12	1.51991e-11	2.33186e-11	2.99221e-11	3.44693e-11	3.84745e-11	4.42864e-11	5.46803e-11	7.35323e-11	1.07461e-10	1.68939e-10	2.79149e-10	4.72675e-10	8.04941e-10	1.35218e-09	2.2345e-09	3.5797e-09	5.48842e-09	8.06044e-09	1.13214e-08	1.5174e-08	1.9595e-08	2.39812e-08	2.80045e-08	3.14531e-08	3.44319e-08	3.69513e-08	3.90794e-08	4.14594e-08	4.31665e-08	4.40016e-08	4.40663e-08	4.90259e-08	5.25268e-08	5.90899e-08	1.39559e-07	5.32373e-07
803	5.57219e-10	3.23496e-11	6.68268e-13	2.60593e-14	3.88357e-15	2.65764e-15	4.82387e-15	1.45085e-14	5.69469e-14	2.33306e-13	8.93503e-13	2.83363e-12	7.04625e-12	1.35591e-11	2.0804e-11	2.66974e-11	3.07569e-11	3.43331e-11	3.95222e-11	4.88013e-11	6.56309e-11	9.59201e-11	1.50807e-10	2.49213e-10	4.22024e-10	7.18753e-10	1.20751e-09	1.99583e-09	3.19821e-09	4.90479e-09	7.20514e-09	1.01226e-08	1.35705e-08	1.75314e-08	2.14642e-08	2.50749e-08	2.81728e-08	3.08514e-08	3.31199e-08	3.504e-08	3.71975e-08	3.87531e-08	3.95269e-08	3.96129e-08	4.41722e-08	4.74326e-08	5.34761e-08	1.26571e-07	4.84107e-07
804	4.9974e-10	2.90113e-11	5.993e-13	2.33698e-14	3.48277e-15	2.38343e-15	4.32636e-15	1.30129e-14	5.10796e-14	2.09283e-13	8.01579e-13	2.54234e-12	6.32249e-12	1.21674e-11	1.86702e-11	2.39611e-11	2.76069e-11	3.08193e-11	3.54802e-11	4.38137e-11	5.89276e-11	8.61295e-11	1.35425e-10	2.23818e-10	3.7906e-10	6.45645e-10	1.08479e-09	1.79339e-09	2.87459e-09	4.40967e-09	6.47949e-09	9.10542e-09	1.22099e-08	1.57802e-08	1.93279e-08	2.2588e-08	2.53879e-08	2.78114e-08	2.98667e-08	3.16099e-08	3.35779e-08	3.50043e-08	3.57256e-08	3.58289e-08	4.00433e-08	4.30942e-08	4.86901e-08	1.15487e-07	4.42855e-07
805	4.51072e-10	2.61853e-11	5.4093e-13	2.1094e-14	3.14368e-15	2.15147e-15	3.90555e-15	1.1748e-14	4.61178e-14	1.88968e-13	7.23851e-13	2.29605e-12	5.71055e-12	1.09908e-11	1.68662e-11	2.16479e-11	2.4944e-11	2.7849e-11	3.20634e-11	3.95977e-11	5.32617e-11	7.78545e-11	1.22425e-10	2.02356e-10	3.4275e-10	5.83863e-10	9.81094e-10	1.62231e-09	2.60109e-09	3.99119e-09	5.86614e-09	8.24563e-09	1.10598e-08	1.42996e-08	1.75215e-08	2.04849e-08	2.30326e-08	2.52403e-08	2.7115e-08	2.87086e-08	3.05158e-08	3.18326e-08	3.2509e-08	3.26265e-08	3.65451e-08	3.94146e-08	4.46269e-08	1.06068e-07	4.07752e-07
806	4.10076e-10	2.38054e-11	4.91781e-13	1.9178e-14	2.85824e-15	1.95624e-15	3.55142e-15	1.06836e-14	4.19429e-14	1.71877e-13	6.58458e-13	2.08885e-12	5.19577e-12	1.0001e-11	1.53488e-11	1.97022e-11	2.27042e-11	2.53508e-11	2.91897e-11	3.60521e-11	4.84969e-11	7.08957e-11	1.11493e-10	1.84309e-10	3.12219e-10	5.31916e-10	8.93905e-10	1.47846e-09	2.37112e-09	3.63931e-09	5.35036e-09	7.5226e-09	1.00925e-08	1.30543e-08	1.60019e-08	1.87156e-08	2.1051e-08	2.3077e-08	2.47998e-08	2.62673e-08	2.79389e-08	2.91632e-08	2.98018e-08	2.99308e-08	3.35974e-08	3.63111e-08	4.11968e-08	9.81103e-08	3.78054e-07
807	3.75786e-10	2.18152e-11	4.5069e-13	1.75764e-14	2.61968e-15	1.79309e-15	3.2555e-15	9.79425e-15	3.84549e-14	1.57598e-13	6.0383e-13	1.91577e-12	4.76577e-12	9.17428e-12	1.40814e-11	1.80771e-11	2.08336e-11	2.32643e-11	2.67899e-11	3.30912e-11	4.45181e-11	6.5085e-11	1.02366e-10	1.69241e-10	2.86728e-10	4.88545e-10	8.21115e-10	1.35837e-09	2.17912e-09	3.34551e-09	4.91972e-09	6.91887e-09	9.28488e-09	1.20144e-08	1.47328e-08	1.72378e-08	1.93958e-08	2.127e-08	2.28658e-08	2.42279e-08	2.57862e-08	2.6933e-08	2.75398e-08	2.76782e-08	3.1132e-08	3.37132e-08	3.83231e-08	9.14382e-08	3.53125e-07
808	3.47394e-10	2.01677e-11	4.16678e-13	1.62509e-14	2.42227e-15	1.6581e-15	3.01068e-15	9.05857e-15	3.55697e-14	1.45788e-13	5.58649e-13	1.77263e-12	4.41016e-12	8.4906e-12	1.30333e-11	1.67333e-11	1.92868e-11	2.15392e-11	2.48056e-11	3.06432e-11	4.12286e-11	6.02812e-11	9.48198e-11	1.56785e-10	2.65657e-10	4.52697e-10	7.60951e-10	1.25911e-09	2.02041e-09	3.10265e-09	4.56373e-09	6.41981e-09	8.61723e-09	1.11546e-08	1.36836e-08	1.60158e-08	1.80271e-08	1.97758e-08	2.12666e-08	2.25415e-08	2.4006e-08	2.50887e-08	2.56692e-08	2.58153e-08	2.90914e-08	3.15612e-08	3.59409e-08	8.59036e-08	3.32423e-07
809	3.24227e-10	1.88235e-11	3.88934e-13	1.51698e-14	2.26128e-15	1.54802e-15	2.81107e-15	8.45876e-15	3.32176e-14	1.36161e-13	5.21819e-13	1.65595e-12	4.1203e-12	7.93335e-12	1.21791e-11	1.56381e-11	1.80262e-11	2.01332e-11	2.31886e-11	2.86483e-11	3.8548e-11	5.63669e-11	8.86714e-11	1.46636e-10	2.4849e-10	4.23491e-10	7.11937e-10	1.17824e-09	1.89112e-09	2.9048e-09	4.27372e-09	6.01323e-09	8.07328e-09	1.04541e-08	1.28286e-08	1.50201e-08	1.69117e-08	1.85581e-08	1.99634e-08	2.11673e-08	2.25553e-08	2.35858e-08	2.41448e-08	2.42971e-08	2.74272e-08	2.9805e-08	3.39957e-08	8.13819e-08	3.15494e-07
810	3.05729e-10	1.77505e-11	3.66789e-13	1.43071e-14	2.13282e-15	1.46019e-15	2.65181e-15	7.98023e-15	3.13412e-14	1.28481e-13	4.92441e-13	1.56288e-12	3.8891e-12	7.48889e-12	1.14977e-11	1.47646e-11	1.70209e-11	1.9012e-11	2.1899e-11	2.70575e-11	3.64106e-11	5.32457e-11	8.3769e-11	1.38544e-10	2.34803e-10	4.00207e-10	6.72862e-10	1.11378e-09	1.78805e-09	2.74708e-09	4.04252e-09	5.68909e-09	7.63963e-09	9.89566e-09	1.21469e-08	1.42261e-08	1.60224e-08	1.75873e-08	1.89243e-08	2.00716e-08	2.13987e-08	2.23875e-08	2.29294e-08	2.30868e-08	2.60997e-08	2.84034e-08	3.24425e-08	7.77694e-08	3.01957e-07
811	2.91455e-10	1.69226e-11	3.49705e-13	1.36415e-14	2.03373e-15	1.39246e-15	2.52899e-15	7.61122e-15	2.98944e-14	1.2256e-13	4.69789e-13	1.49112e-12	3.71085e-12	7.14623e-12	1.09725e-11	1.40913e-11	1.62459e-11	1.81477e-11	2.0905e-11	2.58313e-11	3.4763e-11	5.084e-11	7.99905e-11	1.32308e-10	2.24254e-10	3.82263e-10	6.42751e-10	1.0641e-09	1.70862e-09	2.62553e-09	3.86436e-09	5.43932e-09	7.30548e-09	9.4653e-09	1.16216e-08	1.36142e-08	1.53371e-08	1.68391e-08	1.81236e-08	1.92274e-08	2.05075e-08	2.14643e-08	2.19931e-08	2.21543e-08	2.50764e-08	2.73225e-08	3.12443e-08	7.49817e-08	2.91504e-07
812	2.81057e-10	1.63196e-11	3.37262e-13	1.31568e-14	1.96157e-15	1.34313e-15	2.43956e-15	7.34254e-15	2.8841e-14	1.18249e-13	4.53298e-13	1.43888e-12	3.58109e-12	6.89678e-12	1.05901e-11	1.36011e-11	1.56817e-11	1.75185e-11	2.01814e-11	2.49388e-11	3.35639e-11	4.90891e-11	7.72406e-11	1.27769e-10	2.16578e-10	3.69206e-10	6.20841e-10	1.02795e-09	1.65083e-09	2.5371e-09	3.73472e-09	5.25759e-09	7.06235e-09	9.15217e-09	1.12394e-08	1.3169e-08	1.48385e-08	1.62948e-08	1.75411e-08	1.86132e-08	1.98591e-08	2.07927e-08	2.1312e-08	2.1476e-08	2.4332e-08	2.65359e-08	3.0372e-08	7.29519e-08	2.8389e-07
813	2.74274e-10	1.59263e-11	3.29147e-13	1.28407e-14	1.91452e-15	1.31096e-15	2.38125e-15	7.16736e-15	2.81541e-14	1.15438e-13	4.42547e-13	1.40482e-12	3.49649e-12	6.73416e-12	1.03409e-11	1.32815e-11	1.53139e-11	1.71084e-11	1.97098e-11	2.4357e-11	3.27823e-11	4.79479e-11	7.54483e-11	1.24811e-10	2.11576e-10	3.60696e-10	6.06562e-10	1.0044e-09	1.61317e-09	2.47947e-09	3.65026e-09	5.13917e-09	6.90394e-09	8.94814e-09	1.09903e-08	1.2879e-08	1.45136e-08	1.59402e-08	1.71616e-08	1.8213e-08	1.94368e-08	2.03553e-08	2.08685e-08	2.10343e-08	2.38471e-08	2.60235e-08	2.98037e-08	7.16293e-08	2.78926e-07
814	2.70931e-10	1.57324e-11	3.25147e-13	1.26849e-14	1.89133e-15	1.29511e-15	2.35251e-15	7.08103e-15	2.78157e-14	1.14053e-13	4.3725e-13	1.38804e-12	3.45481e-12	6.65403e-12	1.0218e-11	1.31241e-11	1.51327e-11	1.69063e-11	1.94774e-11	2.40704e-11	3.23972e-11	4.73857e-11	7.45653e-11	1.23354e-10	2.09111e-10	3.56504e-10	5.99529e-10	9.92794e-10	1.59462e-09	2.45109e-09	3.60866e-09	5.08085e-09	6.82592e-09	8.84766e-09	1.08677e-08	1.27361e-08	1.43536e-08	1.57655e-08	1.69747e-08	1.8016e-08	1.92289e-08	2.014e-08	2.06502e-08	2.0817e-08	2.36084e-08	2.57713e-08	2.9524e-08	7.09783e-08	2.76483e-07
815	2.70516e-10	1.57083e-11	3.2465e-13	1.26656e-14	1.88845e-15	1.29315e-15	2.34894e-15	7.07031e-15	2.77737e-14	1.13881e-13	4.36592e-13	1.38596e-12	3.44963e-12	6.64408e-12	1.02028e-11	1.31045e-11	1.51102e-11	1.68812e-11	1.94486e-11	2.40348e-11	3.23494e-11	4.73159e-11	7.44557e-11	1.23173e-10	2.08805e-10	3.55984e-10	5.98656e-10	9.91353e-10	1.59232e-09	2.44757e-09	3.60349e-09	5.07361e-09	6.81624e-09	8.83519e-09	1.08525e-08	1.27184e-08	1.43337e-08	1.57439e-08	1.69516e-08	1.79916e-08	1.92032e-08	2.01133e-08	2.06231e-08	2.079e-08	2.35788e-08	2.574e-08	2.94893e-08	7.08976e-08	2.7618e-07
816	2.70516e-10	1.57083e-11	3.2465e-13	1.26656e-14	1.88845e-15	1.29315e-15	2.34894e-15	7.07031e-15	2.77737e-14	1.13881e-13	4.36592e-13	1.38596e-12	3.44963e-12	6.64408e-12	1.02028e-11	1.31045e-11	1.51102e-11	1.68812e-11	1.94486e-11	2.40348e-11	3.23494e-11	4.73159e-11	7.44557e-11	1.23173e-10	2.08805e-10	3.55984e-10	5.98656e-10	9.91353e-10	1.59232e-09	2.44757e-09	3.60349e-09	5.07361e-09	6.81624e-09	8.83519e-09	1.08525e-08	1.27184e-08	1.43337e-08	1.57439e-08	1.69516e-08	1.79916e-08	1.92032e-08	2.01133e-08	2.06231e-08	2.079e-08	2.35788e-08	2.574e-08	2.94893e-08	7.08976e-08	2.7618e-07
817	2.70516e-10	1.57083e-11	3.2465e-13	1.26656e-14	1.88845e-15	1.29315e-15	2.34894e-15	7.07031e-15	2.77737e-14	1.13881e-13	4.36592e-13	1.38596e-12	3.44963e-12	6.64408e-12	1.02028e-11	1.31045e-11	1.51102e-11	1.68812e-11	1.94486e-11	2.40348e-11	3.23494e-11	4.73159e-11	7.44557e-11	1.23173e-10	2.08805e-10	3.55984e-10	5.98656e-10	9.91353e-10	1.59232e-09	2.44757e-09	3.60349e-09	5.07361e-09	6.81624e-09	8.83519e-09	1.08525e-08	1.27184e-08	1.43337e-08	1.57439e-08	1.69516e-08	1.79916e-08	1.92032e-08	2.01133e-08	2.06231e-08	2.079e-08	2.35788e-08	2.574e-08	2.94893e-08	7.08976e-08	2.7618e-07
[truncated: 7 more rows]
[truncated: 142 more columns]

## Sheet: Fig3b
	Wavelength	→
[truncated: 846 more rows]
[truncated: 142 more columns]

[truncated: 2 more sheets: Fig3c, Fig4]
